# Supplementary material for: (E)-1-(1,3-Benzodioxol-5-yl)-3-(3-bromo­phen­yl)prop-2-en-1-one
Source: Acta Crystallogr Sect E Struct Rep Online. 2008 Nov 20;64(Pt 12):o2387. doi: 10.1107/S1600536808037446 (PMC2960124; doi:10.1107/S1600536808037446)
Supplement: Supplementary file 2 [file e-64-o2387-Isup2.hkl]

# 
# h,k,l, Fc-squared, Fo-squared, sigma(Fo-squared) and status flag 
# 
data_I
_shelx_title ' 123 in P2(1)/c' 
_shelx_refln_list_code          4 
_shelx_F_calc_maximum      276.70 
_exptl_crystal_F_000       664.00 
_reflns_d_resolution_high  0.8396 
 
loop_ 
 _symmetry_equiv_pos_as_xyz 
 'x, y, z' 
 '-x, y+1/2, -z+1/2' 
 '-x, -y, -z' 
 'x, -y-1/2, z-1/2' 
 
_cell_length_a    14.2370 
_cell_length_b     8.1811 
_cell_length_c    11.7166 
_cell_angle_alpha  90.000 
_cell_angle_beta  100.658 
_cell_angle_gamma  90.000 
 
_shelx_F_squared_multiplier     1.000 
 
loop_ 
 _refln_index_h 
 _refln_index_k 
 _refln_index_l 
 _refln_F_squared_calc 
 _refln_F_squared_meas 
 _refln_F_squared_sigma 
 _refln_observed_status 
   2   0   0     1857.18     1939.96     49.71 o 
   3   0   0     3399.12     3371.26     57.68 o 
   4   0   0     8842.63     9236.34    159.91 o 
   5   0   0    15947.70    16258.92    320.20 o 
   6   0   0     3030.34     3030.51     42.51 o 
   7   0   0     8080.58     8330.55    166.75 o 
   8   0   0      859.82      811.84     32.05 o 
   9   0   0     5226.62     5573.99    103.74 o 
  10   0   0     1692.78     1776.82     33.61 o 
  11   0   0     2091.05     2205.19     49.70 o 
  12   0   0     1167.43     1272.10     38.76 o 
  13   0   0     3472.54     3722.74     98.73 o 
  14   0   0      419.48      398.37     20.84 o 
  15   0   0       37.14       23.22     12.33 o 
  16   0   0       20.25       27.79     13.69 o 
   1   1   0      137.13      195.39      5.39 o 
   2   1   0      229.18      247.35      3.51 o 
   3   1   0      100.07      131.23      3.76 o 
   4   1   0       48.09       59.40      5.08 o 
   5   1   0     2429.01     2429.70     29.87 o 
   6   1   0     1325.54     1327.82     17.14 o 
   7   1   0     1546.95     1470.44     19.93 o 
   8   1   0     2300.82     2261.74     33.76 o 
   9   1   0     1920.81     1986.32     30.39 o 
  10   1   0     2221.57     2186.03     51.02 o 
  11   1   0     1555.95     1625.28     44.81 o 
  12   1   0      684.26      707.56     14.43 o 
  13   1   0      628.70      704.10     15.12 o 
  14   1   0      641.81      672.28     15.15 o 
  15   1   0      220.01      245.58     13.40 o 
  16   1   0      408.30      424.15     16.19 o 
   0   2   0     2035.92     2089.92     53.17 o 
   1   2   0      795.93      763.02     11.34 o 
   2   2   0    76564.63    75390.16   1458.30 o 
   3   2   0    14837.10    14944.54    263.09 o 
   4   2   0     3652.55     3523.77     41.47 o 
   5   2   0     4232.59     4008.14     57.09 o 
   6   2   0     2683.49     2583.11     37.56 o 
   7   2   0     7963.91     7816.17     94.10 o 
   8   2   0     1748.88     1716.44     23.82 o 
   9   2   0     4095.67     3888.52     56.65 o 
  10   2   0      837.40      777.08     17.30 o 
  11   2   0     3447.90     3361.91     50.04 o 
  12   2   0      544.50      497.33     15.88 o 
  13   2   0      105.54      110.35      7.63 o 
  14   2   0      285.12      293.22     10.57 o 
  15   2   0      534.00      554.39     14.71 o 
  16   2   0      259.41      275.94     11.42 o 
   1   3   0      972.34     1046.05     26.34 o 
   2   3   0        2.31        2.60      1.78 o 
   3   3   0     4344.38     4388.84     62.12 o 
   4   3   0      296.71      297.58      5.03 o 
   5   3   0       94.53       77.51      3.27 o 
   6   3   0       88.77       81.31      4.79 o 
   7   3   0     1486.41     1377.29     21.41 o 
   8   3   0     1657.10     1555.01     24.30 o 
   9   3   0      681.80      631.68     12.26 o 
  10   3   0      229.15      230.79     10.94 o 
  11   3   0      791.72      780.77     26.31 o 
  12   3   0     1037.93      932.45     17.79 o 
  13   3   0      488.02      469.45     12.54 o 
  14   3   0      746.74      686.31     15.54 o 
  15   3   0      562.54      554.26     14.79 o 
   0   4   0     7781.68     7967.27    135.02 o 
   1   4   0     4103.84     3933.65     55.84 o 
   2   4   0     2749.45     2601.56     37.48 o 
   3   4   0      586.44      563.97      8.00 o 
   4   4   0    13208.83    12978.19    169.93 o 
   5   4   0     7419.17     7227.23     84.51 o 
   6   4   0     1945.19     1858.58     23.23 o 
   7   4   0     2214.93     2167.59     45.60 o 
   8   4   0     1192.86     1100.07     18.39 o 
   9   4   0     3404.76     3250.35     48.14 o 
  10   4   0      288.74      274.50      9.13 o 
  11   4   0      271.87      258.39      9.56 o 
  12   4   0      157.14      158.28      8.33 o 
  13   4   0      281.19      276.73     11.18 o 
  14   4   0      259.44      250.70     14.70 o 
  15   4   0       65.27       65.22     17.12 o 
   1   5   0      181.31      184.77      4.41 o 
   2   5   0      204.99      199.90      5.58 o 
   3   5   0      635.28      649.99      9.34 o 
   4   5   0        8.11        7.18      3.24 o 
   5   5   0     1972.12     1893.68     23.68 o 
   6   5   0      504.24      498.07      8.48 o 
   7   5   0      139.82      147.24      6.39 o 
   8   5   0      224.06      232.38      8.45 o 
   9   5   0      620.04      556.18     13.08 o 
  10   5   0      640.33      578.42     13.05 o 
  11   5   0       70.53       73.40      7.27 o 
  12   5   0      660.00      616.24     18.15 o 
  13   5   0      362.00      364.90     15.02 o 
  14   5   0      439.30      435.26     16.79 o 
   0   6   0     1369.71     1344.43     25.10 o 
   1   6   0     1216.84     1193.05     16.04 o 
   2   6   0     1694.79     1663.75     21.52 o 
   3   6   0     1449.40     1417.40     22.10 o 
   4   6   0      943.56      924.68     15.70 o 
   5   6   0      600.50      618.10      9.97 o 
   6   6   0     2463.36     2347.21     29.40 o 
   7   6   0     2676.97     2591.33     32.48 o 
   8   6   0      328.40      326.13      9.80 o 
   9   6   0       44.62       61.52      6.25 o 
  10   6   0      172.87      185.66      8.14 o 
  11   6   0      273.15      276.23     13.93 o 
  12   6   0      151.75      152.89     16.87 o 
  13   6   0      132.13      132.60     11.64 o 
   1   7   0        0.42       -0.83      3.55 o 
   2   7   0        4.11       -1.32      4.82 o 
   3   7   0      163.42      162.34      6.73 o 
   4   7   0      103.57      117.71      5.90 o 
   5   7   0      205.91      204.89      7.61 o 
   6   7   0      203.19      227.39      7.18 o 
   7   7   0      906.97      828.32     17.60 o 
   8   7   0      150.88      160.66      7.98 o 
   9   7   0       20.17       26.18      9.11 o 
  10   7   0       91.26      108.62     10.62 o 
  11   7   0       92.70       93.93     12.47 o 
   0   8   0      286.59      266.59     15.07 o 
   1   8   0      422.72      427.72     12.82 o 
   2   8   0      376.97      381.11      9.89 o 
   3   8   0      480.99      490.61     11.28 o 
   4   8   0      438.85      441.58     11.02 o 
   5   8   0      285.08      299.78      8.43 o 
   6   8   0       49.67       53.00      6.83 o 
   7   8   0        7.06       -0.67      6.02 o 
   8   8   0      255.89      267.45     14.02 o 
   9   8   0      398.71      401.51     15.76 o 
   1   9   0       25.35       22.53      7.52 o 
   2   9   0        3.24        5.94      7.43 o 
   3   9   0        0.41       -0.07      7.57 o 
   4   9   0       97.05       92.67      8.59 o 
   5   9   0      143.76      155.42     11.42 o 
   6   9   0        9.41        9.19      7.45 o 
 -16   1   1        6.19       -0.59      9.64 o 
 -15   1   1        2.77       -0.23      9.15 o 
 -14   1   1      208.80      219.94     12.17 o 
 -13   1   1        8.98       13.72      6.68 o 
 -12   1   1      939.45     1026.48     28.92 o 
 -11   1   1       12.99       13.31      5.56 o 
 -10   1   1       62.21       71.82      5.42 o 
  -9   1   1       21.06       18.93      4.40 o 
  -8   1   1      160.16      167.64      7.32 o 
  -7   1   1       64.67       70.96      4.05 o 
  -6   1   1      112.14      117.79      4.47 o 
  -5   1   1      308.27      309.29      6.37 o 
  -4   1   1      522.19      507.22      8.45 o 
  -3   1   1      334.31      327.62      6.19 o 
  -2   1   1      701.44      747.52     15.12 o 
  -1   1   1      949.38     1016.61     13.97 o 
   0   1   1      699.98      731.95     13.79 o 
   1   1   1     3159.91     3361.73     59.87 o 
   2   1   1      105.29      125.88      2.44 o 
   3   1   1       37.71       53.78      2.62 o 
   4   1   1        3.12       10.56      1.16 o 
   5   1   1       55.63       47.86      1.82 o 
   6   1   1      550.52      597.96      7.05 o 
   7   1   1      575.30      631.71      7.58 o 
   8   1   1      291.69      323.41      5.14 o 
   9   1   1        0.97       -3.19      2.70 o 
  10   1   1       44.95       48.79      4.88 o 
  11   1   1       19.56       17.42      3.98 o 
  12   1   1        1.59       -1.83      5.47 o 
  13   1   1      210.18      228.47      9.52 o 
  14   1   1       39.07       48.99      7.03 o 
  15   1   1       97.68      103.07      7.89 o 
  16   1   1       20.17       14.17      8.99 o 
 -16   2   1       21.52       28.93     10.42 o 
 -15   2   1       80.32       75.87      8.29 o 
 -14   2   1        0.16       -1.12      7.19 o 
 -13   2   1      173.56      193.30     14.98 o 
 -12   2   1        4.02        5.68      5.74 o 
 -11   2   1      362.94      351.91     10.13 o 
 -10   2   1       71.87       73.03      5.41 o 
  -9   2   1       29.28       19.37      4.44 o 
  -8   2   1      169.53      174.69      6.66 o 
  -7   2   1       24.51       30.83      6.00 o 
  -6   2   1      143.97      128.44      4.48 o 
  -5   2   1        2.31        3.10      2.28 o 
  -4   2   1      531.28      504.76      8.47 o 
  -3   2   1      763.76      766.92     11.84 o 
  -2   2   1    23369.88    23261.41    269.08 o 
  -1   2   1      129.93      122.88      3.57 o 
   0   2   1       83.47       82.70      5.62 o 
   1   2   1      632.44      716.25     10.87 o 
   2   2   1     9267.98     9489.06    113.68 o 
   3   2   1     1039.82      987.04     12.67 o 
   4   2   1        9.56       12.92      1.98 o 
   5   2   1      312.60      346.62      4.97 o 
   6   2   1      411.70      461.44      9.63 o 
   7   2   1        9.81       15.40      2.57 o 
   8   2   1       19.68       32.18      3.22 o 
   9   2   1       33.33       37.43      5.29 o 
  10   2   1       65.80       61.51      5.20 o 
  11   2   1      297.23      287.52      9.07 o 
  12   2   1       18.05       15.36      6.13 o 
  13   2   1      150.71      154.53      7.97 o 
  14   2   1       73.37       74.63      7.26 o 
  15   2   1      110.06      121.73     15.41 o 
  16   2   1       11.04       20.38     10.04 o 
 -16   3   1       69.64       66.92      9.36 o 
 -15   3   1       18.48       12.99      9.50 o 
 -14   3   1        0.04       -2.77      7.52 o 
 -13   3   1        6.35       -4.04      6.45 o 
 -12   3   1        0.15       -7.26      5.95 o 
 -11   3   1       66.17       80.44      6.30 o 
 -10   3   1     1904.19     1837.45     29.09 o 
  -9   3   1       10.18       11.62      4.15 o 
  -8   3   1       32.07       36.88      4.02 o 
  -7   3   1      135.67      129.15      5.21 o 
  -6   3   1       36.13       29.97      3.26 o 
  -5   3   1      171.51      166.81      5.16 o 
  -4   3   1      319.91      311.07      5.23 o 
  -3   3   1      168.91      178.95      3.56 o 
  -2   3   1      647.02      641.62     10.17 o 
  -1   3   1     1055.02     1123.99     16.60 o 
   0   3   1      314.58      318.07      5.56 o 
   1   3   1     1207.72     1249.73     15.69 o 
   2   3   1       18.99       22.84      1.57 o 
   3   3   1       71.99       92.56      4.54 o 
   4   3   1      283.37      298.72      6.05 o 
   5   3   1      445.89      491.60      7.08 o 
   6   3   1       18.60       17.61      2.18 o 
   7   3   1      306.68      317.91      6.17 o 
   8   3   1      114.23      111.59      5.07 o 
   9   3   1      587.38      572.20     11.57 o 
  10   3   1      179.67      170.13      7.31 o 
  11   3   1      195.05      203.81      8.82 o 
  12   3   1       23.71       37.16      6.54 o 
  13   3   1        0.51       -5.41      6.67 o 
  14   3   1       11.29       18.26      8.72 o 
  15   3   1        4.94        2.23     10.95 o 
 -15   4   1       11.75        9.39      9.84 o 
 -14   4   1       38.73       31.59      7.74 o 
 -13   4   1       35.01       26.48      7.80 o 
 -12   4   1       41.54       37.15      9.28 o 
 -11   4   1      155.81      140.00      8.68 o 
 -10   4   1       25.19       27.21      5.33 o 
  -9   4   1      230.43      215.58      7.72 o 
  -8   4   1      162.56      154.76      6.72 o 
  -7   4   1      138.37      135.51      5.81 o 
  -6   4   1      424.79      434.63      9.14 o 
  -5   4   1       19.07       22.06      2.78 o 
  -4   4   1     3773.76     3713.53     44.08 o 
  -3   4   1      560.59      521.04      7.58 o 
  -2   4   1      162.67      154.99      9.72 o 
  -1   4   1      167.47      143.38      4.18 o 
   0   4   1        0.16        0.89      1.98 o 
   1   4   1        8.80       10.91      1.51 o 
   2   4   1       21.97       28.01      2.02 o 
   3   4   1      178.52      215.65      4.28 o 
   4   4   1     1666.75     1765.83     22.20 o 
   5   4   1      375.23      339.78      5.20 o 
   6   4   1       30.76       29.03      3.01 o 
   7   4   1       75.94       82.31      4.44 o 
   8   4   1        4.99       11.68      4.19 o 
   9   4   1      282.28      275.95      8.34 o 
  10   4   1       58.88       75.86     12.86 o 
  11   4   1      273.04      271.59     11.65 o 
  12   4   1        6.24       10.96      7.66 o 
  13   4   1        8.10        3.82      9.05 o 
  14   4   1        0.48        5.62      9.07 o 
 -14   5   1        6.82        4.94     10.12 o 
 -13   5   1        9.89       10.69      7.29 o 
 -12   5   1       16.18       18.10      6.80 o 
 -11   5   1        7.04        2.16      5.85 o 
 -10   5   1        8.74        7.36      5.62 o 
  -9   5   1      293.91      286.76      9.07 o 
  -8   5   1      704.59      679.30     13.35 o 
  -7   5   1       58.82       51.93      4.86 o 
  -6   5   1       40.06       43.88      3.59 o 
  -5   5   1       94.46       92.25      3.67 o 
  -4   5   1       33.31       35.98      3.10 o 
  -3   5   1      474.24      467.93      8.99 o 
  -2   5   1      218.37      235.56      5.83 o 
  -1   5   1      108.76      124.61      4.52 o 
   0   5   1      133.54      129.44      4.27 o 
   1   5   1      104.99      100.31      4.45 o 
   2   5   1       37.28       43.20      2.30 o 
   3   5   1       10.15       11.10      3.07 o 
   4   5   1        4.69        4.20      3.16 o 
   5   5   1        0.70       -1.69      2.96 o 
   6   5   1       88.64       88.63      4.12 o 
   7   5   1      250.92      232.04      6.21 o 
   8   5   1       88.44       91.02      5.63 o 
   9   5   1        9.77        6.88      5.20 o 
  10   5   1       58.31       72.79      9.36 o 
  11   5   1      118.34       95.77      9.08 o 
  12   5   1        6.24       18.19      9.27 o 
  13   5   1        0.23        9.27      9.23 o 
  14   5   1       26.41       44.33     10.88 o 
 -13   6   1       10.46       15.86     10.48 o 
 -12   6   1       81.33       64.27      7.95 o 
 -11   6   1       56.17       54.62      7.69 o 
 -10   6   1       61.02       60.17      7.20 o 
  -9   6   1       30.23       24.22      5.88 o 
  -8   6   1       15.71       18.29      5.24 o 
  -7   6   1        5.84       10.21      5.35 o 
  -6   6   1      274.77      234.86      6.40 o 
  -5   6   1      467.35      426.53      7.97 o 
  -4   6   1      212.96      230.09      6.77 o 
  -3   6   1       39.99       46.70      4.07 o 
  -2   6   1        0.65       -0.47      7.54 o 
  -1   6   1       54.98       63.71      4.58 o 
   0   6   1        5.67        8.58      2.82 o 
   1   6   1       57.80       53.66      3.43 o 
   2   6   1       57.33       54.71      3.81 o 
   3   6   1        5.38        6.57      3.55 o 
   4   6   1       14.50       14.88      4.21 o 
   5   6   1      136.27      137.59      4.85 o 
   6   6   1       32.95       47.44      4.22 o 
   7   6   1        6.10        4.36      4.31 o 
   8   6   1      285.91      280.08     11.60 o 
   9   6   1       82.79       85.84     21.63 o 
  10   6   1       19.24       15.08      8.65 o 
  11   6   1        3.95       -0.90      8.46 o 
  12   6   1        1.29        0.15      9.87 o 
 -11   7   1        0.80      -11.59      9.75 o 
 -10   7   1        6.02        9.19      7.14 o 
  -9   7   1       22.51       19.18      8.62 o 
  -8   7   1        5.36        2.69      6.15 o 
  -7   7   1       11.13       13.78      5.98 o 
  -6   7   1      161.47      160.72      6.06 o 
  -5   7   1      178.30      156.14      5.74 o 
  -4   7   1       10.03       13.36      3.99 o 
  -3   7   1        4.60       15.48      5.18 o 
  -2   7   1        2.19       -5.20      3.62 o 
  -1   7   1        0.23        2.46      3.57 o 
   0   7   1      288.84      291.66     11.12 o 
   1   7   1        0.08       -2.79      4.68 o 
   2   7   1        1.55       -2.18      4.38 o 
   3   7   1       83.67       92.18      5.50 o 
   4   7   1       38.88       37.79      4.82 o 
   5   7   1       13.95       20.68      4.00 o 
   6   7   1      212.24      210.32      8.80 o 
   7   7   1        1.12        4.70      5.82 o 
   8   7   1       16.12       22.18      6.52 o 
   9   7   1        8.88       -0.25      8.39 o 
  10   7   1       50.46       43.86     11.50 o 
  11   7   1       18.67        6.18     10.12 o 
  -9   8   1        3.63        2.65      9.70 o 
  -8   8   1        9.67        0.64      7.07 o 
  -7   8   1        2.97        6.46      5.40 o 
  -6   8   1       17.20       28.40      5.53 o 
  -5   8   1        1.81        0.43      5.03 o 
  -4   8   1       37.15       49.92      5.34 o 
  -3   8   1       51.61       70.88     10.39 o 
  -2   8   1       21.65       26.09      6.70 o 
  -1   8   1       21.67       26.17      6.41 o 
   0   8   1        0.70       -0.16      5.08 o 
   1   8   1       35.19       48.66     10.27 o 
   2   8   1       10.16        3.42      5.29 o 
   3   8   1       12.22       16.18      7.59 o 
   4   8   1        0.14        3.39      7.16 o 
   5   8   1       15.56        2.60      5.99 o 
   6   8   1       31.07       47.14      6.82 o 
   7   8   1       15.69       17.46      6.80 o 
   8   8   1        1.08       14.98      6.81 o 
   9   8   1       55.52       70.50     11.00 o 
  -6   9   1        1.41        2.72      6.24 o 
  -5   9   1       24.23       19.81      7.13 o 
  -4   9   1       22.03        9.79      6.72 o 
  -3   9   1       17.21       17.25      5.79 o 
  -2   9   1       22.58       40.48     12.55 o 
  -1   9   1        1.51       -3.20      7.47 o 
   0   9   1        4.34       -2.62      7.17 o 
   1   9   1        7.90       15.24     13.07 o 
   2   9   1       75.81       76.29     12.32 o 
   3   9   1        2.49        9.18      8.05 o 
   4   9   1       90.65       87.15      9.18 o 
   5   9   1       57.48       66.83     10.52 o 
   6   9   1        3.91       11.05      7.24 o 
 -16   0   2       26.76       30.98     14.84 o 
 -15   0   2      311.75      314.60     19.64 o 
 -14   0   2       37.80       49.76     13.64 o 
 -13   0   2      631.89      648.26     26.33 o 
 -12   0   2      556.81      594.37     24.67 o 
 -11   0   2      271.13      284.14     15.99 o 
 -10   0   2       41.14       37.32      8.73 o 
  -9   0   2       51.20       57.18      9.76 o 
  -8   0   2      318.96      305.88     15.08 o 
  -7   0   2     7354.82     7774.47    196.64 o 
  -6   0   2     3068.37     3182.32     82.38 o 
  -5   0   2     4139.25     4140.44    105.44 o 
  -4   0   2     3777.42     3879.27     98.34 o 
  -3   0   2    16191.10    16185.08    274.59 o 
  -1   0   2    21344.10    21026.68    526.15 o 
   0   0   2     1732.26     1728.48     43.63 o 
   1   0   2      761.82      788.06     20.43 o 
   2   0   2    29887.23    30260.73    397.12 o 
   3   0   2     8980.96     9150.35    124.82 o 
   4   0   2     8331.73     8373.85    114.42 o 
   5   0   2    10584.58    10862.71    148.35 o 
   6   0   2    13695.71    14575.85    198.84 o 
   7   0   2     3973.20     3807.83     53.30 o 
   8   0   2     5731.87     5917.21     82.07 o 
   9   0   2     6710.67     6630.88     91.84 o 
  10   0   2     3004.54     2979.70     42.86 o 
  11   0   2     2202.52     2239.24     33.32 o 
  12   0   2      617.01      615.71     16.20 o 
  13   0   2      557.24      611.42     16.78 o 
  14   0   2     1124.49     1165.60     25.31 o 
  15   0   2      688.24      697.36     26.55 o 
 -16   1   2      487.76      531.49     23.50 o 
 -15   1   2      689.39      750.82     21.15 o 
 -14   1   2     2617.42     2816.31     55.06 o 
 -13   1   2      372.00      363.25     14.05 o 
 -12   1   2     5276.56     5717.53    104.79 o 
 -11   1   2     1818.43     1929.58     38.52 o 
 -10   1   2     3405.31     3443.15     68.41 o 
  -9   1   2     2390.68     2344.89     35.54 o 
  -8   1   2     3585.42     3402.04     49.70 o 
  -7   1   2     4674.32     4554.93     65.37 o 
  -6   1   2     1237.55     1049.37     16.55 o 
  -5   1   2    12207.02    12002.38    168.27 o 
  -4   1   2     4243.75     4066.20     57.64 o 
  -3   1   2    17833.69    17934.42    249.93 o 
  -2   1   2     1759.92     1728.14     24.81 o 
  -1   1   2    15910.58    16527.29    345.01 o 
   0   1   2     1223.73     1376.19     55.03 o 
   1   1   2     6725.61     7134.84    121.09 o 
   2   1   2     2104.62     2149.01     23.26 o 
   3   1   2       18.00       17.85      1.16 o 
   4   1   2     1278.06     1315.17     13.34 o 
   5   1   2     1136.06     1319.74     14.78 o 
   6   1   2     1748.28     1889.06     19.17 o 
   7   1   2      275.57      312.35     12.43 o 
   8   1   2      280.29      304.82      5.13 o 
   9   1   2      200.28      199.76      4.69 o 
  10   1   2      153.25      171.06      4.99 o 
  11   1   2        5.05        4.55      3.18 o 
  12   1   2       66.72       67.86      7.57 o 
  13   1   2      289.25      285.83      9.89 o 
  14   1   2       64.91       77.93      7.51 o 
  15   1   2      260.60      271.90     13.67 o 
 -16   2   2        8.38       15.37     10.45 o 
 -15   2   2      186.49      203.27     22.17 o 
 -14   2   2      156.66      139.83     11.17 o 
 -13   2   2      192.83      179.86      8.58 o 
 -12   2   2       28.37       16.60     10.53 o 
 -11   2   2       55.50       54.03      5.89 o 
 -10   2   2      473.91      464.65     10.74 o 
  -9   2   2     1784.79     1736.15     27.12 o 
  -8   2   2      423.33      414.13      9.59 o 
  -7   2   2      896.97      809.90     13.67 o 
  -6   2   2      714.93      641.11     11.14 o 
  -5   2   2     6710.01     6427.69     90.75 o 
  -4   2   2     6999.01     7102.37     99.89 o 
  -3   2   2     8814.13     8551.02    119.96 o 
  -2   2   2      169.99      209.49      4.13 o 
  -1   2   2     8629.12     8357.42     96.68 o 
   0   2   2    21099.20    20996.97    251.64 o 
   1   2   2     7753.50     7844.82     94.27 o 
   2   2   2     5637.96     5499.22     58.72 o 
   3   2   2     2827.42     2814.25     30.47 o 
   4   2   2    13844.46    14362.62    135.53 o 
   5   2   2     4627.16     4437.48     46.59 o 
   6   2   2     6185.19     6170.02     66.22 o 
   7   2   2     6751.63     6472.83     76.20 o 
   8   2   2     4160.67     4162.75     48.47 o 
   9   2   2     3035.31     2907.83     32.59 o 
  10   2   2     1647.52     1597.23     21.68 o 
  11   2   2     1767.34     1755.19     36.64 o 
  12   2   2     1918.93     1953.67     38.81 o 
  13   2   2     1205.34     1161.19     30.87 o 
  14   2   2      478.47      482.83     15.96 o 
  15   2   2      294.62      294.81     14.05 o 
 -16   3   2      603.05      615.82     20.63 o 
 -15   3   2      449.67      453.39     14.15 o 
 -14   3   2      776.42      751.46     16.66 o 
 -13   3   2     1165.20     1161.52     21.47 o 
 -12   3   2     1504.74     1413.71     28.49 o 
 -11   3   2      163.16      159.99      7.48 o 
 -10   3   2     4793.25     4571.91     66.68 o 
  -9   3   2     2249.36     2131.19     32.64 o 
  -8   3   2     2211.94     2125.12     35.58 o 
  -7   3   2     3847.60     3659.43     53.09 o 
  -6   3   2     4489.45     4289.35     61.42 o 
  -5   3   2     6463.02     6184.62     87.44 o 
  -4   3   2       30.74       42.90      2.86 o 
  -3   3   2     7210.07     7128.19     83.08 o 
  -2   3   2     2014.24     1901.47     22.77 o 
  -1   3   2     4072.66     4013.85     48.43 o 
   0   3   2     1718.99     1653.56     20.52 o 
   1   3   2      841.29      856.94     11.14 o 
   2   3   2      764.72      761.27      9.00 o 
   3   3   2      623.25      637.14      7.82 o 
   4   3   2     2303.61     2406.11     26.40 o 
   5   3   2      166.21      174.75      3.62 o 
   6   3   2      246.50      238.63      4.09 o 
   7   3   2        5.09        8.55      2.41 o 
   8   3   2        2.32        4.95      3.30 o 
   9   3   2      352.45      329.97     10.15 o 
  10   3   2        7.92        6.81      4.66 o 
  11   3   2       35.40       33.08      7.43 o 
  12   3   2      107.49      119.56      8.84 o 
  13   3   2       54.06       71.40      8.57 o 
  14   3   2      228.69      243.84     27.11 o 
  15   3   2       62.74       91.76     10.91 o 
 -15   4   2       13.62        5.19      8.18 o 
 -14   4   2       11.43        5.52      7.92 o 
 -13   4   2        7.92        2.84      8.13 o 
 -12   4   2      142.09      129.97      7.76 o 
 -11   4   2      609.17      575.13     17.86 o 
 -10   4   2      127.59      132.30      6.98 o 
  -9   4   2      180.84      188.48     27.86 o 
  -8   4   2      291.25      276.08      7.74 o 
  -7   4   2     1610.91     1558.66     24.34 o 
  -6   4   2      902.00      861.25     14.63 o 
  -5   4   2     1857.17     1721.38     26.06 o 
  -4   4   2      289.86      330.10      5.93 o 
  -3   4   2     3188.46     3009.95     41.35 o 
  -2   4   2     6965.48     6834.49     96.25 o 
  -1   4   2     2299.15     2302.19     33.21 o 
   0   4   2     3402.74     3353.72     40.78 o 
   1   4   2     3830.72     3787.37     45.87 o 
   2   4   2     7622.36     7748.96     93.18 o 
   3   4   2     2741.15     2714.95     33.41 o 
   4   4   2     5823.51     5797.02     70.06 o 
   5   4   2     1625.90     1508.84     16.82 o 
   6   4   2     2156.27     2092.79     25.90 o 
   7   4   2     2502.98     2478.33     30.52 o 
   8   4   2     1237.67     1194.67     19.59 o 
   9   4   2     1217.52     1204.01     24.82 o 
  10   4   2     1831.22     1743.25     33.99 o 
  11   4   2     1498.55     1472.60     30.31 o 
  12   4   2      693.31      669.19     18.08 o 
  13   4   2      660.16      662.82     29.89 o 
  14   4   2      542.81      528.19     22.56 o 
 -14   5   2      195.51      200.48     10.23 o 
 -13   5   2      264.08      264.36     11.89 o 
 -12   5   2      498.42      496.33     13.18 o 
 -11   5   2      926.78      834.61     16.52 o 
 -10   5   2     1087.99     1064.89     20.92 o 
  -9   5   2      258.31      261.00      8.92 o 
  -8   5   2     2827.01     2659.98     40.08 o 
  -7   5   2     2242.83     2017.68     31.07 o 
  -6   5   2      738.18      714.28     17.70 o 
  -5   5   2     1485.99     1448.47     18.79 o 
  -4   5   2     2194.38     2124.67     26.20 o 
  -3   5   2     1416.41     1323.26     16.94 o 
  -2   5   2       12.86       18.32      3.06 o 
  -1   5   2      750.36      752.41     12.39 o 
   0   5   2      469.71      452.97      7.11 o 
   1   5   2      845.46      836.00     10.13 o 
   2   5   2     1362.53     1337.09     17.35 o 
   3   5   2      387.34      399.79      6.78 o 
   4   5   2      192.70      171.22      4.55 o 
   5   5   2      282.49      311.78      7.66 o 
   6   5   2       69.95       73.26      3.97 o 
   7   5   2       15.82       20.17      4.31 o 
   8   5   2        0.02        4.77     12.15 o 
   9   5   2       79.83       88.87     11.01 o 
  10   5   2       14.24       10.39      7.97 o 
  11   5   2      266.95      249.06     14.36 o 
  12   5   2       82.21       90.97      9.87 o 
  13   5   2        1.05       -7.03     11.55 o 
 -13   6   2        3.91        8.32      7.64 o 
 -12   6   2        3.13       -0.90      7.39 o 
 -11   6   2       21.01       15.24      6.81 o 
 -10   6   2       50.21       63.51     11.06 o 
  -9   6   2      612.12      550.07     12.92 o 
  -8   6   2      159.22      149.94      6.98 o 
  -7   6   2      385.24      353.29      9.60 o 
  -6   6   2      175.73      139.31      6.34 o 
  -5   6   2     1186.56     1094.24     15.07 o 
  -4   6   2      718.54      691.86     10.46 o 
  -3   6   2      369.24      369.09      7.04 o 
  -2   6   2     1040.87     1002.20     16.41 o 
  -1   6   2      534.52      526.70     10.05 o 
   0   6   2     2450.71     2411.22     30.35 o 
   1   6   2     1138.77     1124.59     15.22 o 
   2   6   2     1875.47     1840.41     23.61 o 
   3   6   2     1106.14     1102.23     17.89 o 
   4   6   2     1209.32     1195.77     19.36 o 
   5   6   2      914.05      888.55     19.21 o 
   6   6   2     1176.91     1241.39     23.11 o 
   7   6   2      175.65      182.34      7.28 o 
   8   6   2      826.53      819.42     17.18 o 
   9   6   2      891.67      923.69     21.61 o 
  10   6   2      362.21      388.12     15.17 o 
  11   6   2      448.68      475.24     18.22 o 
  12   6   2      286.47      273.51     23.49 o 
 -11   7   2      188.49      201.48     10.48 o 
 -10   7   2      277.71      288.24     11.48 o 
  -9   7   2      542.31      518.49     13.21 o 
  -8   7   2      425.94      430.33     11.79 o 
  -7   7   2       44.13       55.07      6.90 o 
  -6   7   2      886.30      869.88     15.80 o 
  -5   7   2      347.76      331.83      7.82 o 
  -4   7   2      205.08      194.01      6.14 o 
  -3   7   2      212.88      218.43      7.23 o 
  -2   7   2      467.25      483.89     13.10 o 
  -1   7   2      525.87      524.77      9.02 o 
   0   7   2       63.81       68.63      4.76 o 
   1   7   2      204.64      211.31      7.60 o 
   2   7   2       51.37       48.02      7.54 o 
   3   7   2      140.40      146.23     12.73 o 
   4   7   2      110.54      128.87     13.61 o 
   5   7   2       53.36       66.53      7.01 o 
   6   7   2        6.93       -1.08      5.53 o 
   7   7   2        5.44        1.30      5.66 o 
   8   7   2        5.90       -4.34      5.72 o 
   9   7   2       15.13        3.46      8.19 o 
  10   7   2        8.73       17.65      9.45 o 
  -9   8   2        4.64       -1.27      7.53 o 
  -8   8   2       66.29       48.50      7.61 o 
  -7   8   2      448.16      400.94     11.95 o 
  -6   8   2       95.11      107.36      5.97 o 
  -5   8   2      145.05      167.11      6.50 o 
  -4   8   2      122.27      126.99      6.75 o 
  -3   8   2      195.79      196.06      7.98 o 
  -2   8   2      242.86      258.62     10.75 o 
  -1   8   2      144.97      164.31      6.06 o 
   0   8   2      502.09      517.87     11.34 o 
   1   8   2       54.25       49.03      7.30 o 
   2   8   2      360.29      353.30     19.84 o 
   3   8   2      259.98      264.46     11.26 o 
   4   8   2      237.49      257.86     11.13 o 
   5   8   2      123.82      131.28      8.96 o 
   6   8   2      478.02      508.31     12.37 o 
   7   8   2      298.76      325.83     15.29 o 
   8   8   2      279.60      296.03     11.07 o 
  -6   9   2       83.88      102.27      8.20 o 
  -5   9   2        6.73        8.00      6.87 o 
  -4   9   2      100.51      108.72      7.64 o 
  -3   9   2      141.32      148.22      7.82 o 
  -2   9   2      124.28      139.06      7.27 o 
  -1   9   2       62.01       62.14     11.52 o 
   0   9   2       49.62       58.14     12.04 o 
   1   9   2       91.75       97.15      9.13 o 
   2   9   2        3.20       10.87      8.79 o 
   3   9   2       15.08       22.49      8.37 o 
   4   9   2       27.28       32.85      8.92 o 
   5   9   2       20.47       20.52      8.17 o 
 -16   1   3        4.85        4.49     10.67 o 
 -15   1   3      282.91      292.86     15.55 o 
 -14   1   3      154.85      172.74     11.32 o 
 -13   1   3      232.47      237.10     12.79 o 
 -12   1   3      269.13      297.99     12.88 o 
 -11   1   3        7.39        7.33      7.01 o 
 -10   1   3       28.48       24.78      7.04 o 
  -9   1   3      188.95      194.80      9.53 o 
  -8   1   3      931.04     1074.56     29.19 o 
  -7   1   3      273.68      311.37      6.73 o 
  -6   1   3     1277.56     1528.00     22.90 o 
  -5   1   3       78.21       94.47      3.70 o 
  -4   1   3       43.03       53.89      2.29 o 
  -3   1   3       86.65       72.69      4.12 o 
  -2   1   3     1860.18     1880.04     26.32 o 
  -1   1   3      449.92      482.88      7.42 o 
   0   1   3       34.78       38.26      1.77 o 
   1   1   3       20.16       15.13      1.42 o 
   2   1   3      508.35      524.68     16.90 o 
   3   1   3      594.50      597.83      7.96 o 
   4   1   3      709.27      746.83      7.27 o 
   5   1   3     2168.53     2438.08     24.25 o 
   6   1   3      556.57      620.17      7.34 o 
   7   1   3     2717.59     2966.12     31.11 o 
   8   1   3       29.66       36.72      2.64 o 
   9   1   3      400.00      445.57      6.68 o 
  10   1   3      296.14      294.15      5.81 o 
  11   1   3        7.17        5.21      3.74 o 
  12   1   3      288.15      279.28      8.03 o 
  13   1   3        5.08        3.39      5.62 o 
  14   1   3      173.47      185.87     12.73 o 
  15   1   3        0.16        1.29      8.59 o 
 -16   2   3        1.76       -6.48     10.63 o 
 -15   2   3       85.53       90.99     10.66 o 
 -14   2   3       18.62       10.65     18.00 o 
 -13   2   3      119.81      123.86     10.05 o 
 -12   2   3        1.24      -10.32     10.76 o 
 -11   2   3       80.51       73.74      5.90 o 
 -10   2   3       25.33       20.42      5.37 o 
  -9   2   3        1.93        2.31      5.08 o 
  -8   2   3       16.91       23.25      3.92 o 
  -7   2   3      122.36      138.65      5.72 o 
  -6   2   3       83.83       77.46      5.63 o 
  -5   2   3      434.60      482.36     10.51 o 
  -4   2   3      547.29      577.52      9.72 o 
  -3   2   3       26.79       29.12      1.84 o 
  -2   2   3      328.78      329.97      4.98 o 
  -1   2   3      701.53      691.78      9.09 o 
   0   2   3      690.71      762.62     12.68 o 
   1   2   3       14.67       15.29      1.66 o 
   2   2   3      660.47      694.75      9.16 o 
   3   2   3      268.74      304.68      4.83 o 
   4   2   3      639.10      725.36      9.87 o 
   5   2   3       29.32       31.20      1.82 o 
   6   2   3       53.83       66.94      2.64 o 
   7   2   3       51.62       56.48      2.88 o 
   8   2   3       16.76       24.68      2.84 o 
   9   2   3       15.29       14.19      3.07 o 
  10   2   3       68.05       70.92      4.38 o 
  11   2   3       34.09       41.09     10.64 o 
  12   2   3        2.85        2.67      5.47 o 
  13   2   3        1.60        1.96      7.87 o 
  14   2   3        7.50        0.91      8.59 o 
  15   2   3       14.18       22.35     16.97 o 
 -16   3   3      116.01      101.59     12.44 o 
 -15   3   3        9.09        5.16     24.36 o 
 -14   3   3        2.90       -4.54     12.14 o 
 -13   3   3        9.71        8.69      7.00 o 
 -12   3   3       18.83       15.95      6.36 o 
 -11   3   3       52.38       40.27      6.26 o 
 -10   3   3      382.63      389.64     10.40 o 
  -9   3   3        0.04       -1.08      4.43 o 
  -8   3   3        0.05        4.34      4.05 o 
  -7   3   3        4.77        2.32      3.58 o 
  -6   3   3       73.53       86.84      4.17 o 
  -5   3   3       18.05       21.14      2.96 o 
  -4   3   3      251.12      306.70      6.48 o 
  -3   3   3        8.65       15.69      1.75 o 
  -2   3   3      149.46      138.14      4.27 o 
  -1   3   3       38.59       45.04      1.48 o 
   0   3   3      159.01      147.29      3.23 o 
   1   3   3      337.66      333.00      5.18 o 
   2   3   3      205.49      202.44     10.69 o 
   3   3   3     1577.95     1799.85     22.56 o 
   4   3   3      980.72     1076.67     12.64 o 
   5   3   3       22.51       27.78      2.05 o 
   6   3   3      165.97      168.01      3.66 o 
   7   3   3      119.02      128.12      3.99 o 
   8   3   3      142.53      144.62      5.56 o 
   9   3   3      173.94      183.11      7.67 o 
  10   3   3       62.69       46.20      7.96 o 
  11   3   3      344.36      312.77     12.53 o 
  12   3   3      186.87      186.42     10.16 o 
  13   3   3       21.08       39.05      8.90 o 
  14   3   3       14.60       16.06     27.50 o 
 -15   4   3       46.08       38.98      9.04 o 
 -14   4   3        3.75      -11.03      7.35 o 
 -13   4   3       93.91       91.29     11.16 o 
 -12   4   3        0.35        7.58      6.83 o 
 -11   4   3       76.46       83.29      7.46 o 
 -10   4   3        7.01        2.22      5.50 o 
  -9   4   3       16.38       18.25      4.71 o 
  -8   4   3       47.17       44.70      5.10 o 
  -7   4   3        3.76        4.83      4.16 o 
  -6   4   3       23.76       15.14      3.89 o 
  -5   4   3      386.70      375.84      8.05 o 
  -4   4   3     1165.43     1167.26     18.27 o 
  -3   4   3      473.76      524.84      7.35 o 
  -2   4   3        2.57        3.23      1.49 o 
  -1   4   3      489.47      505.46      6.04 o 
   0   4   3        3.73        6.02      2.38 o 
   1   4   3       58.54       61.28      2.78 o 
   2   4   3      862.05      953.97     11.36 o 
   3   4   3       12.50       10.65      1.96 o 
   4   4   3       38.83       44.16      2.37 o 
   5   4   3       93.84      102.24      3.50 o 
   6   4   3        0.05       -2.96      2.58 o 
   7   4   3        3.27        6.27      3.51 o 
   8   4   3       29.78       30.08      5.38 o 
   9   4   3        2.48       -5.15      6.10 o 
  10   4   3       33.57       40.02      7.27 o 
  11   4   3       29.56       34.93      8.02 o 
  12   4   3        7.00        6.79      8.66 o 
  13   4   3       28.03       27.92     10.64 o 
  14   4   3        0.17      -12.08      9.56 o 
 -14   5   3        0.81       -8.54      8.18 o 
 -13   5   3       39.16       32.74      8.17 o 
 -12   5   3       21.95       31.50      7.19 o 
 -11   5   3        4.50       18.72      6.98 o 
 -10   5   3       27.30       28.77      6.23 o 
  -9   5   3       83.25       66.81      6.21 o 
  -8   5   3        1.24        4.48      5.03 o 
  -7   5   3        2.22        6.21      4.43 o 
  -6   5   3       90.25       95.97      5.24 o 
  -5   5   3        0.32       10.73      5.06 o 
  -4   5   3      153.01      160.00      6.14 o 
  -3   5   3        8.11        9.15      2.93 o 
  -2   5   3      163.45      175.64      4.04 o 
  -1   5   3      180.87      178.32      4.49 o 
   0   5   3      216.33      207.22      5.07 o 
   1   5   3      165.84      156.85      5.01 o 
   2   5   3      115.45      129.64      7.94 o 
   3   5   3        1.15        4.40      2.50 o 
   4   5   3       91.59       76.87      4.01 o 
   5   5   3      119.01      123.50      6.93 o 
   6   5   3       34.71       36.03      4.45 o 
   7   5   3       50.17       46.48      5.28 o 
   8   5   3        4.91        5.11      4.89 o 
   9   5   3      182.31      162.43      8.74 o 
  10   5   3       48.71       54.96      7.98 o 
  11   5   3        2.55        2.94      8.77 o 
  12   5   3       32.12       46.68      9.37 o 
  13   5   3       36.68       35.36     13.41 o 
 -13   6   3       37.06       31.31      8.55 o 
 -12   6   3        0.28        2.20      7.57 o 
 -11   6   3        6.00       13.06      7.17 o 
 -10   6   3       11.81        9.93      6.68 o 
  -9   6   3       42.96       37.86      6.20 o 
  -8   6   3        0.64       -2.05      8.61 o 
  -7   6   3        4.09        0.75      5.22 o 
  -6   6   3      460.15      420.48     12.68 o 
  -5   6   3       37.53       35.49      4.83 o 
  -4   6   3        0.05       -2.66      3.29 o 
  -3   6   3       21.11       20.72      3.55 o 
  -2   6   3       59.55       59.95      3.07 o 
  -1   6   3      212.16      207.90      6.73 o 
   0   6   3       83.50       91.67      4.41 o 
   1   6   3      223.64      235.68      5.56 o 
   2   6   3       89.30       87.32      3.70 o 
   3   6   3       22.48       27.12      5.33 o 
   4   6   3        0.05        3.62      5.40 o 
   5   6   3       24.77       23.13      6.00 o 
   6   6   3      123.87      129.05      9.22 o 
   7   6   3        1.29       12.49      5.42 o 
   8   6   3       35.12       41.04      6.11 o 
   9   6   3        1.57        3.19      7.95 o 
  10   6   3        8.71       16.54     13.81 o 
  11   6   3        0.05       19.53     10.02 o 
 -11   7   3        0.36        6.43      7.82 o 
 -10   7   3        0.40        1.89      6.95 o 
  -9   7   3        2.76       12.87      6.83 o 
  -8   7   3       45.80       52.36      6.89 o 
  -7   7   3        8.08       -6.79      5.75 o 
  -6   7   3       28.73       27.79      5.78 o 
  -5   7   3        0.85        4.18      5.26 o 
  -4   7   3       34.02       31.02      4.34 o 
  -3   7   3      103.67      115.25      9.53 o 
  -2   7   3      181.29      184.88     14.14 o 
  -1   7   3        6.45        3.99      4.17 o 
   0   7   3      186.94      177.49      6.42 o 
   1   7   3        6.38        6.21      4.36 o 
   2   7   3       63.18       68.74      6.21 o 
   3   7   3       43.51       35.68      6.42 o 
   4   7   3       38.09       41.62      6.69 o 
   5   7   3        3.20        8.22      7.02 o 
   6   7   3        8.95        8.28      6.26 o 
   7   7   3       67.09       63.71      6.80 o 
   8   7   3       11.76       19.63      6.76 o 
   9   7   3       67.24       70.05      8.98 o 
  10   7   3       99.13      107.04     10.99 o 
  -9   8   3        2.22       -1.83      7.65 o 
  -8   8   3      148.76      137.18      8.51 o 
  -7   8   3        6.12        5.49      6.97 o 
  -6   8   3        1.87       -2.24      8.76 o 
  -5   8   3       56.56       56.43      6.39 o 
  -4   8   3        1.16       -1.20      6.23 o 
  -3   8   3        4.67       -1.88      4.52 o 
  -2   8   3       15.38        0.08      4.69 o 
  -1   8   3       12.44       15.29      5.52 o 
   0   8   3        3.05        3.87      6.92 o 
   1   8   3       26.36       25.36      8.39 o 
   2   8   3        0.69       -0.06     14.35 o 
   3   8   3       14.47       19.45      7.48 o 
   4   8   3        0.09       -1.67      7.48 o 
   5   8   3       31.93       32.93      7.80 o 
   6   8   3       13.86        4.53      7.20 o 
   7   8   3       12.04        4.18      7.39 o 
   8   8   3       41.64       50.56      7.78 o 
  -5   9   3       20.47       22.00      7.43 o 
  -4   9   3        1.33        1.80      7.93 o 
  -3   9   3        1.98       -3.33      8.79 o 
  -2   9   3        2.46       10.84     11.70 o 
  -1   9   3        1.27        4.05     11.53 o 
   0   9   3       65.56       65.78      8.85 o 
   1   9   3        8.13        4.91      8.29 o 
   2   9   3        0.51        1.94      8.45 o 
   3   9   3       11.22        2.10      8.07 o 
   4   9   3       13.29       18.84      8.54 o 
 -16   0   4      124.70      152.49     16.84 o 
 -15   0   4      549.48      580.71     27.41 o 
 -14   0   4       15.20       23.85     12.84 o 
 -13   0   4      375.59      394.08     22.50 o 
 -12   0   4      263.91      255.00     18.67 o 
 -11   0   4      637.32      648.36     25.48 o 
 -10   0   4       84.02       91.20     10.16 o 
  -9   0   4       36.36       64.60      8.84 o 
  -8   0   4      462.51      472.38     11.41 o 
  -7   0   4     1502.91     1655.15    146.19 o 
  -6   0   4      762.61      812.13     23.50 o 
  -5   0   4        4.85        0.68      2.42 o 
  -4   0   4       32.35       35.71      2.74 o 
  -3   0   4      112.90      109.97      3.75 o 
  -2   0   4     7484.92     7690.83    130.74 o 
  -1   0   4     4665.95     4745.21     80.94 o 
   0   0   4      533.11      613.04     11.42 o 
   1   0   4     1691.02     1613.82     61.00 o 
   2   0   4     7463.05     7460.18    126.95 o 
   3   0   4     4246.59     4252.27     48.77 o 
   4   0   4     3874.62     3941.57     54.50 o 
   5   0   4     1451.49     1383.26     20.15 o 
   6   0   4     2343.10     2306.12     32.84 o 
   7   0   4     3275.51     3166.13     44.63 o 
   8   0   4     3224.19     3236.54     45.86 o 
   9   0   4     1371.99     1316.91     20.50 o 
  10   0   4      891.12      893.91     23.78 o 
  11   0   4     2191.55     2187.19     33.24 o 
  12   0   4     2319.78     2227.57     57.21 o 
  13   0   4      557.72      545.28     21.36 o 
 -16   1   4      190.31      215.97     13.90 o 
 -15   1   4     1071.94     1132.96     27.70 o 
 -14   1   4      284.38      302.19     14.77 o 
 -13   1   4     2113.98     2288.77     46.22 o 
 -12   1   4     1454.03     1470.83     89.04 o 
 -11   1   4     1220.24     1228.16     80.55 o 
 -10   1   4     2625.35     2606.59     91.57 o 
  -9   1   4     2419.53     2541.32     47.59 o 
  -8   1   4     7607.75     7814.94    110.91 o 
  -7   1   4     3257.88     3025.87    134.24 o 
  -6   1   4    12128.38    12614.99    172.31 o 
  -5   1   4     4723.55     4505.37     62.28 o 
  -4   1   4     2837.06     2700.32     37.70 o 
  -3   1   4    13690.58    14389.30    199.59 o 
  -2   1   4     6948.05     7024.97     96.38 o 
  -1   1   4    12896.91    13091.25    156.84 o 
   0   1   4     9445.59     9603.10    115.42 o 
   1   1   4     5330.37     5305.01     73.08 o 
   2   1   4     6580.87     6602.48     90.77 o 
   3   1   4     2621.06     2573.88     27.52 o 
   4   1   4     4325.26     4293.68     40.56 o 
   5   1   4     5192.98     5442.30     53.07 o 
   6   1   4     2967.20     2959.24     29.45 o 
   7   1   4     1258.91     1239.98     15.15 o 
   8   1   4      887.84      862.96     10.03 o 
   9   1   4      261.28      243.69      5.76 o 
  10   1   4      396.41      400.30      8.33 o 
  11   1   4      591.24      558.24     10.25 o 
  12   1   4       11.16       17.05      4.94 o 
  13   1   4      205.44      196.75     10.09 o 
  14   1   4        4.86       27.67     12.04 o 
 -16   2   4       63.54       76.71     11.90 o 
 -15   2   4      217.66      254.36     14.74 o 
 -14   2   4      237.35      240.76     13.29 o 
 -13   2   4      502.81      501.05     34.03 o 
 -12   2   4       11.27       15.35     11.10 o 
 -11   2   4      133.12      138.88     16.66 o 
 -10   2   4      147.82      143.27      8.05 o 
  -9   2   4       54.28       59.72      6.41 o 
  -8   2   4      293.46      269.45     13.25 o 
  -7   2   4       29.92       31.68      2.88 o 
  -6   2   4      176.89      206.34      6.10 o 
  -5   2   4     1931.13     2151.57     26.84 o 
  -4   2   4      320.32      314.22      5.33 o 
  -3   2   4      144.20      123.03      3.81 o 
  -2   2   4       10.83       10.19      1.66 o 
  -1   2   4      450.14      426.53      6.24 o 
   0   2   4     5623.22     6057.04    260.88 o 
   1   2   4     4032.69     4100.02     56.82 o 
   2   2   4      714.48      680.91     10.73 o 
   3   2   4      873.25      850.21     11.30 o 
   4   2   4     2811.60     2690.41     29.45 o 
   5   2   4     4009.28     3869.45     37.32 o 
   6   2   4     2637.20     2637.92     25.97 o 
   7   2   4     1423.53     1398.53     18.43 o 
   8   2   4     1579.62     1578.08     20.68 o 
   9   2   4     2048.00     1997.65     25.76 o 
  10   2   4     2348.70     2346.15     30.00 o 
  11   2   4      853.30      852.25     15.84 o 
  12   2   4      495.00      530.94     12.77 o 
  13   2   4      894.19      872.15     27.46 o 
  14   2   4     1056.31     1052.34     51.99 o 
 -16   3   4      114.44      130.20     11.80 o 
 -15   3   4      439.35      437.64     24.95 o 
 -14   3   4      388.19      375.75     15.83 o 
 -13   3   4      339.15      340.83     43.13 o 
 -12   3   4      651.80      636.20     17.51 o 
 -11   3   4     2136.21     2018.45     64.63 o 
 -10   3   4     3989.76     3837.61     56.76 o 
  -9   3   4     1159.38     1095.49     22.84 o 
  -8   3   4     2979.46     2802.40     59.26 o 
  -7   3   4     1785.08     1609.40     25.02 o 
  -6   3   4     1815.01     1629.56     24.94 o 
  -5   3   4     6538.42     6219.63     88.18 o 
  -4   3   4    11356.13    11363.58    121.02 o 
  -3   3   4     4129.63     3895.69     42.12 o 
  -2   3   4     2614.99     2535.61     42.58 o 
  -1   3   4     4192.71     4194.29     67.26 o 
   0   3   4     2680.93     2674.92     64.34 o 
   1   3   4     6025.55     6032.06     62.75 o 
   2   3   4     4430.86     4403.86     53.53 o 
   3   3   4     6652.03     6852.22     73.46 o 
   4   3   4     2564.88     2504.87     27.65 o 
   5   3   4      231.47      204.77      4.31 o 
   6   3   4      905.03      863.45     10.69 o 
   7   3   4      726.80      730.25      9.85 o 
   8   3   4     1778.47     1760.64     23.03 o 
   9   3   4     1048.51      993.85     17.20 o 
  10   3   4       39.78       53.51      6.08 o 
  11   3   4      103.58       95.93      6.90 o 
  12   3   4        6.58       -0.51      6.51 o 
  13   3   4       57.61       63.38     14.69 o 
  14   3   4       51.07       51.84     10.30 o 
 -15   4   4      244.41      213.78     35.73 o 
 -14   4   4       38.99       38.69     16.52 o 
 -13   4   4       69.52       69.35      7.69 o 
 -12   4   4      103.81      101.63      7.74 o 
 -11   4   4      146.86      134.39      7.95 o 
 -10   4   4       35.63       31.01      6.11 o 
  -9   4   4      138.47      138.11      6.45 o 
  -8   4   4        4.42        9.35      4.62 o 
  -7   4   4       13.09       21.23      4.31 o 
  -6   4   4        7.58       12.18      4.62 o 
  -5   4   4        3.48        3.38      4.29 o 
  -4   4   4       53.65       63.31      3.19 o 
  -3   4   4     1556.03     1610.80     18.22 o 
  -2   4   4      339.02      320.75      5.70 o 
  -1   4   4      270.14      251.30      5.17 o 
   0   4   4     1082.31     1102.36     12.43 o 
   1   4   4      220.45      189.72      4.24 o 
   2   4   4     1431.36     1312.01     17.06 o 
   3   4   4     3084.26     3162.24     38.51 o 
   4   4   4      371.49      353.96     10.59 o 
   5   4   4      558.49      578.07      9.16 o 
   6   4   4     1313.35     1274.65     16.40 o 
   7   4   4     1891.27     1862.82     23.59 o 
   8   4   4     1344.24     1326.62     17.91 o 
   9   4   4      867.19      875.86     16.57 o 
  10   4   4      674.84      724.66     26.49 o 
  11   4   4      553.47      518.20     16.16 o 
  12   4   4      882.91      925.51     22.65 o 
  13   4   4      471.90      479.20     17.07 o 
 -14   5   4      347.19      346.08     13.06 o 
 -13   5   4      517.98      504.77     14.42 o 
 -12   5   4      723.85      650.38     15.58 o 
 -11   5   4      216.93      221.70     15.55 o 
 -10   5   4      521.73      484.01     11.97 o 
  -9   5   4      728.79      685.57     14.30 o 
  -8   5   4     1809.56     1681.88     48.97 o 
  -7   5   4     1945.67     1780.81     27.84 o 
  -6   5   4     2233.94     2102.18     31.99 o 
  -5   5   4      819.95      773.24     13.73 o 
  -4   5   4      875.29      814.55     11.99 o 
  -3   5   4     1786.15     1696.63     21.98 o 
  -2   5   4     2981.94     2990.55     29.20 o 
  -1   5   4     3234.18     3169.81     33.87 o 
   0   5   4     1427.12     1407.87     18.39 o 
   1   5   4     2772.60     2749.50     39.27 o 
   2   5   4      458.37      431.49      7.51 o 
   3   5   4      713.05      678.00     10.28 o 
   4   5   4     1035.74     1040.43     14.44 o 
   5   5   4     1014.37     1006.82     16.98 o 
   6   5   4     1586.87     1618.12     23.79 o 
   7   5   4      300.42      318.54      7.42 o 
   8   5   4        6.03        1.91      4.27 o 
   9   5   4      174.59      187.25     10.21 o 
  10   5   4      214.17      242.45     12.08 o 
  11   5   4      106.63      116.67     10.00 o 
  12   5   4      162.50      174.69     11.94 o 
 -13   6   4      115.34      122.89      9.72 o 
 -12   6   4       50.62       56.46      8.14 o 
 -11   6   4       54.55       52.88      7.51 o 
 -10   6   4       15.88       15.65      6.94 o 
  -9   6   4        2.62        4.83      6.35 o 
  -8   6   4        0.13        9.67      5.80 o 
  -7   6   4      136.56      127.49      6.51 o 
  -6   6   4       54.06       66.70      5.67 o 
  -5   6   4       14.03       13.36      4.67 o 
  -4   6   4       15.16       18.08      3.75 o 
  -3   6   4      148.97      145.46      5.03 o 
  -2   6   4       52.23       59.23      3.55 o 
  -1   6   4      484.00      485.58      7.95 o 
   0   6   4       86.35       82.50      5.37 o 
   1   6   4      324.23      311.73      9.13 o 
   2   6   4      203.73      212.86      7.09 o 
   3   6   4      158.43      175.52      8.65 o 
   4   6   4      747.92      713.31     17.42 o 
   5   6   4     1040.70     1024.63     21.77 o 
   6   6   4      266.91      274.51      8.12 o 
   7   6   4      323.54      325.38      9.61 o 
   8   6   4      226.93      242.14      9.14 o 
   9   6   4      515.95      513.73     12.48 o 
  10   6   4      395.39      422.34     15.01 o 
  11   6   4      341.69      340.54     16.01 o 
 -11   7   4      191.95      191.69      9.79 o 
 -10   7   4      272.23      311.27     35.32 o 
  -9   7   4      293.10      292.16     11.01 o 
  -8   7   4      300.36      304.51     13.96 o 
  -7   7   4      140.65      153.92      7.69 o 
  -6   7   4      657.42      657.76     13.78 o 
  -5   7   4      580.62      595.35     12.84 o 
  -4   7   4      556.73      556.55     11.98 o 
  -3   7   4      634.69      630.87     10.32 o 
  -2   7   4      383.54      388.29     14.22 o 
  -1   7   4      725.20      734.99     16.49 o 
   0   7   4      281.32      286.96      9.83 o 
   1   7   4      563.67      549.22     10.95 o 
   2   7   4      401.53      394.31     11.95 o 
   3   7   4      342.54      336.38     11.37 o 
   4   7   4      346.48      365.85     13.47 o 
   5   7   4      217.83      232.18     11.22 o 
   6   7   4       14.19       13.60      5.55 o 
   7   7   4      260.13      286.64     10.85 o 
   8   7   4      172.18      206.58      8.67 o 
   9   7   4       44.69       50.54      7.65 o 
  -9   8   4       41.68       46.01     11.42 o 
  -8   8   4       15.33       17.05      9.31 o 
  -7   8   4        5.51        9.90      8.57 o 
  -6   8   4        3.26        9.94      6.83 o 
  -5   8   4        6.15       10.34      6.41 o 
  -4   8   4       25.69       21.25      7.43 o 
  -3   8   4        7.59       13.65      6.68 o 
  -2   8   4        0.52        1.31      6.66 o 
  -1   8   4      100.75      107.67      7.69 o 
   0   8   4        1.55       16.42      6.98 o 
   1   8   4      171.23      182.87     10.11 o 
   2   8   4      165.71      171.29      9.52 o 
   3   8   4       77.35       80.16      8.26 o 
   4   8   4       78.90       95.54      9.04 o 
   5   8   4       93.60      106.07     10.70 o 
   6   8   4       73.11       88.11     14.31 o 
   7   8   4      277.18      292.19     17.70 o 
  -5   9   4       86.68       88.36      9.70 o 
  -4   9   4      242.11      251.77     12.38 o 
  -3   9   4      176.23      171.35     10.04 o 
  -2   9   4       50.53       74.49      9.77 o 
  -1   9   4       46.97       56.48     10.44 o 
   0   9   4       85.23       94.31      9.56 o 
   1   9   4      101.68      115.67      9.45 o 
   2   9   4       78.77       83.42     19.75 o 
   3   9   4      123.38      137.73     10.67 o 
 -16   1   5        5.62        1.82     11.69 o 
 -15   1   5      174.68      167.60     12.78 o 
 -14   1   5       46.83       43.45     10.55 o 
 -13   1   5       35.57       25.39      8.90 o 
 -12   1   5      123.70      130.00     24.03 o 
 -11   1   5       68.00       63.66      8.71 o 
 -10   1   5        0.99        2.76      5.20 o 
  -9   1   5       60.20       63.83      3.90 o 
  -8   1   5      637.74      681.45     12.29 o 
  -7   1   5      537.59      557.23      9.75 o 
  -6   1   5     1141.97     1201.77     15.95 o 
  -5   1   5      150.37      166.80      4.19 o 
  -4   1   5      214.07      222.36      5.02 o 
  -3   1   5      231.13      250.09      5.18 o 
  -2   1   5       17.80       36.59      5.83 o 
  -1   1   5      102.05      118.62      2.93 o 
   0   1   5      136.66      140.62      3.00 o 
   1   1   5      254.63      253.33      6.18 o 
   2   1   5      872.18      911.86     13.91 o 
   3   1   5       30.06       28.24      1.62 o 
   4   1   5      280.37      299.87      3.81 o 
   5   1   5      324.22      345.42      4.78 o 
   6   1   5        9.70        4.78      2.37 o 
   7   1   5      310.64      334.55      8.99 o 
   8   1   5      277.03      257.03      7.28 o 
   9   1   5       45.76       50.20      4.05 o 
  10   1   5      145.41      142.40      5.49 o 
  11   1   5       21.57       19.58      5.58 o 
  12   1   5      122.38      121.27      6.85 o 
  13   1   5       94.30       78.12     11.64 o 
  14   1   5        6.76       -8.84     12.38 o 
 -16   2   5        7.91        7.69     21.00 o 
 -15   2   5        4.07        2.96     19.83 o 
 -14   2   5        0.16       -5.37     14.64 o 
 -13   2   5       37.76       17.75      9.02 o 
 -12   2   5       26.53       21.48      8.33 o 
 -11   2   5       15.46        8.52      6.97 o 
 -10   2   5       87.57       92.17      7.96 o 
  -9   2   5       69.04       86.18      7.14 o 
  -8   2   5       22.93       27.55      6.35 o 
  -7   2   5        7.02       19.02      9.79 o 
  -6   2   5      192.67      209.70      8.41 o 
  -5   2   5      425.43      473.06     19.97 o 
  -4   2   5      170.74      183.19      4.75 o 
  -3   2   5      548.48      557.64      9.22 o 
  -2   2   5      681.76      711.86     11.19 o 
  -1   2   5       49.57       58.23      3.67 o 
   0   2   5       22.96       28.36      2.93 o 
   1   2   5      572.75      645.19     10.39 o 
   2   2   5      756.95      875.06     13.65 o 
   3   2   5        0.08       -3.59      2.49 o 
   4   2   5       19.40       18.77      2.44 o 
   5   2   5        4.50        6.49      2.31 o 
   6   2   5      294.68      306.15      6.39 o 
   7   2   5        0.39        6.15      3.29 o 
   8   2   5      166.35      184.86      5.94 o 
   9   2   5      251.94      256.81      7.56 o 
  10   2   5        0.10       -0.01      4.30 o 
  11   2   5        7.65        5.94      5.82 o 
  12   2   5        0.18       -1.38      6.10 o 
  13   2   5        0.69       -4.45      8.38 o 
  14   2   5        0.20       -9.14      8.91 o 
 -15   3   5        6.38      -14.30     12.35 o 
 -14   3   5        8.29        8.48     13.38 o 
 -13   3   5        3.23        0.28      8.27 o 
 -12   3   5       14.32        7.33      8.50 o 
 -11   3   5        0.19       -5.29      7.65 o 
 -10   3   5        0.80        8.19      7.23 o 
  -9   3   5      509.94      496.60     13.97 o 
  -8   3   5        0.73       10.87      9.96 o 
  -7   3   5       25.78       17.33      4.07 o 
  -6   3   5        0.22        5.06      3.66 o 
  -5   3   5        0.79        5.47      2.37 o 
  -4   3   5      125.03      120.71      6.94 o 
  -3   3   5        2.69        5.60      3.45 o 
  -2   3   5      353.39      386.98      6.42 o 
  -1   3   5       16.72       19.39      2.26 o 
   0   3   5      135.92      133.79      3.85 o 
   1   3   5      145.73      154.73      4.92 o 
   2   3   5       15.90       19.83      2.78 o 
   3   3   5       25.99       32.19      3.21 o 
   4   3   5      236.04      231.06      5.28 o 
   5   3   5      325.58      326.86      6.51 o 
   6   3   5        0.91       -1.11      5.45 o 
   7   3   5        3.75       -0.48      2.94 o 
   8   3   5        0.40        1.31      3.79 o 
   9   3   5       37.71       39.92      5.35 o 
  10   3   5      496.30      443.33     13.73 o 
  11   3   5       22.22       23.36      6.15 o 
  12   3   5        0.52       -1.47      6.36 o 
  13   3   5        7.90        6.56      7.13 o 
 -15   4   5        0.61      -10.70     10.90 o 
 -14   4   5        1.33       -4.54      9.76 o 
 -13   4   5        0.98       -9.32     13.44 o 
 -12   4   5        0.04        0.84      8.09 o 
 -11   4   5        6.35        5.64      7.85 o 
 -10   4   5       35.58       26.14      7.32 o 
  -9   4   5        6.46        6.98      6.13 o 
  -8   4   5       18.92       17.60      4.92 o 
  -7   4   5        0.29       -0.50      3.63 o 
  -6   4   5       24.88       23.88      3.61 o 
  -5   4   5       85.50       83.59      4.56 o 
  -4   4   5       26.00       24.47      3.70 o 
  -3   4   5       71.29       74.98      3.19 o 
  -2   4   5        0.18       -1.26      2.38 o 
  -1   4   5       36.59       33.13      2.65 o 
   0   4   5      116.72      120.57      6.00 o 
   1   4   5        1.66        0.19      3.09 o 
   2   4   5        0.28        2.56      3.09 o 
   3   4   5      163.69      190.44      5.08 o 
   4   4   5      464.18      478.48      8.28 o 
   5   4   5        2.97        0.55      3.03 o 
   6   4   5        0.23        0.40      2.95 o 
   7   4   5       78.05       80.98      4.68 o 
   8   4   5       93.46       98.73      4.93 o 
   9   4   5        0.18        1.99      5.50 o 
  10   4   5       88.91       86.22      6.87 o 
  11   4   5      107.92      102.62      7.89 o 
  12   4   5        0.15       -0.98      7.50 o 
 -14   5   5       35.66       25.58      9.70 o 
 -13   5   5       10.89       10.81      9.34 o 
 -12   5   5       19.64       11.30      7.13 o 
 -11   5   5      106.88      116.69      8.39 o 
 -10   5   5       44.83       31.31      6.78 o 
  -9   5   5        0.87       10.64      5.85 o 
  -8   5   5      204.47      186.40      8.07 o 
  -7   5   5       34.09       43.11      4.38 o 
  -6   5   5       42.83       43.94      4.41 o 
  -5   5   5        3.72        1.83      3.33 o 
  -4   5   5        3.82        8.35      3.13 o 
  -3   5   5       88.02       93.28      5.17 o 
  -2   5   5      149.57      161.19      5.10 o 
  -1   5   5       34.27       43.00      4.31 o 
   0   5   5       25.16       23.67      3.51 o 
   1   5   5      130.38      140.15      5.76 o 
   2   5   5       75.11       78.40      5.80 o 
   3   5   5      271.43      295.55      8.18 o 
   4   5   5        1.63       -0.45      3.40 o 
   5   5   5       71.47       86.18      4.33 o 
   6   5   5        0.41       -3.47      3.51 o 
   7   5   5        0.70        3.35      4.30 o 
   8   5   5      180.99      171.89      6.55 o 
   9   5   5        8.42       12.83      6.55 o 
  10   5   5       94.13      103.24     10.14 o 
  11   5   5        4.38       21.24      9.52 o 
 -12   6   5        2.34        7.74      8.76 o 
 -11   6   5       13.13        7.82     11.45 o 
 -10   6   5        5.93        9.90      6.85 o 
  -9   6   5        2.86        7.62      6.37 o 
  -8   6   5        0.08        1.93      5.90 o 
  -7   6   5        0.49        7.14      4.69 o 
  -6   6   5       80.72       82.02      4.99 o 
  -5   6   5        0.17        0.30      3.98 o 
  -4   6   5        2.98       -0.14      4.46 o 
  -3   6   5       29.09       27.84      5.48 o 
  -2   6   5      122.96      120.06      6.48 o 
  -1   6   5        7.10       16.56      5.33 o 
   0   6   5        1.69       -0.62      3.86 o 
   1   6   5       24.49       23.82      4.18 o 
   2   6   5       58.50       60.12      4.23 o 
   3   6   5        0.34       -2.95      3.86 o 
   4   6   5       10.94        9.61      5.19 o 
   5   6   5        4.49       -7.45      5.38 o 
   6   6   5       54.92       46.72      6.17 o 
   7   6   5        8.30        2.28      8.26 o 
   8   6   5        0.63       -7.51      6.31 o 
   9   6   5       31.13       29.80      8.14 o 
  10   6   5       38.37       26.02     10.19 o 
 -11   7   5       39.57       45.71      8.35 o 
 -10   7   5        0.24        6.76      7.73 o 
  -9   7   5        0.08       -0.56      7.26 o 
  -8   7   5       74.91       69.21      6.11 o 
  -7   7   5        0.93        4.08      8.26 o 
  -6   7   5       94.31      107.65      6.82 o 
  -5   7   5      120.39      132.78      7.99 o 
  -4   7   5       24.50       68.03     16.86 o 
  -3   7   5       42.01       37.64     12.24 o 
  -2   7   5        0.27        5.63      5.77 o 
  -1   7   5        7.34        8.21      5.91 o 
   0   7   5       46.69       51.61      6.85 o 
   1   7   5      146.74      164.17     10.43 o 
   2   7   5        1.25       -0.77      6.29 o 
   3   7   5        0.23        8.61      7.10 o 
   4   7   5       36.03       35.64      7.71 o 
   5   7   5       15.78        4.58     14.26 o 
   6   7   5      141.68      167.14     10.28 o 
   7   7   5       42.62       34.88      6.91 o 
   8   7   5       49.76       58.62      8.70 o 
  -8   8   5        1.48        0.71      9.12 o 
  -7   8   5        6.26       -7.25      8.67 o 
  -6   8   5        4.72       -2.27      7.79 o 
  -5   8   5        8.66        5.30      7.11 o 
  -4   8   5        0.66        2.50     12.61 o 
  -3   8   5        0.02       -4.99      7.20 o 
  -2   8   5        3.20        3.25      8.62 o 
  -1   8   5       29.39       20.90      6.67 o 
   0   8   5        7.74        8.20      7.02 o 
   1   8   5        1.02        1.12      7.50 o 
   2   8   5        7.53        5.74      7.72 o 
   3   8   5        2.21       11.07      7.07 o 
   4   8   5        6.22        4.67      8.41 o 
   5   8   5        6.76       10.00      7.78 o 
   6   8   5        0.14        1.07      7.06 o 
  -3   9   5        4.66        5.87      9.04 o 
  -2   9   5       45.05       56.09     13.24 o 
  -1   9   5        0.19        8.86     14.09 o 
   0   9   5        0.08        1.90      8.81 o 
   1   9   5        1.77        1.51      8.20 o 
 -16   0   6      309.25      380.40     26.83 o 
 -15   0   6      869.00      947.13     37.07 o 
 -14   0   6      868.16      851.91     32.56 o 
 -13   0   6      412.64      445.31     24.61 o 
 -12   0   6     1381.33     1366.22     42.78 o 
 -11   0   6     1837.54     1746.15     46.63 o 
 -10   0   6     1083.98     1084.46     25.81 o 
  -9   0   6      125.86      132.44     13.13 o 
  -8   0   6       32.43       34.23      4.77 o 
  -7   0   6     3570.42     3927.64     68.54 o 
  -6   0   6     3120.15     3155.53     55.29 o 
  -5   0   6      214.88      194.03      6.62 o 
  -4   0   6      294.53      267.27      7.27 o 
  -3   0   6      208.86      217.59      8.96 o 
  -2   0   6     2982.57     3260.70     56.44 o 
  -1   0   6     5622.15     6246.24    106.67 o 
   0   0   6     3556.12     3962.13     68.15 o 
   1   0   6       50.22       51.90      3.32 o 
   2   0   6        8.31       13.57      4.51 o 
   3   0   6       70.94       70.28      2.95 o 
   4   0   6     2080.79     2047.17     29.23 o 
   5   0   6      929.42      932.70     17.57 o 
   6   0   6      204.63      212.32     13.01 o 
   7   0   6     1557.05     1530.88     27.93 o 
   8   0   6       82.65       92.77      6.12 o 
   9   0   6      664.00      629.80     21.08 o 
  10   0   6      565.02      569.48     21.59 o 
  11   0   6      340.55      351.04     16.96 o 
  12   0   6      159.25      197.81     13.70 o 
  13   0   6      527.84      493.03     22.50 o 
 -16   1   6      136.25      136.47     18.46 o 
 -15   1   6      115.82      130.27     12.83 o 
 -14   1   6      155.79      157.63     19.26 o 
 -13   1   6      321.42      297.24     10.44 o 
 -12   1   6      191.98      190.69      8.69 o 
 -11   1   6      365.60      358.26     10.15 o 
 -10   1   6     1569.46     1568.28     25.46 o 
  -9   1   6     1277.74     1300.25     18.01 o 
  -8   1   6     1529.70     1521.92     20.31 o 
  -7   1   6     2220.64     2229.31     37.24 o 
  -6   1   6     4400.32     4326.27     56.44 o 
  -5   1   6     4572.17     4594.69     56.07 o 
  -4   1   6     6308.57     6382.22     85.90 o 
  -3   1   6     5378.96     5307.46     64.39 o 
  -2   1   6     3580.83     3425.60     41.90 o 
  -1   1   6     5184.11     5073.50     61.48 o 
   0   1   6     3255.28     2946.35     36.16 o 
   1   1   6     4840.03     4666.27     56.68 o 
   2   1   6     4865.16     4683.66     65.15 o 
   3   1   6     4684.29     4675.00     65.13 o 
   4   1   6     5380.69     5249.96     49.57 o 
   5   1   6     3408.48     3338.40     32.03 o 
   6   1   6     2329.49     2263.59     28.33 o 
   7   1   6     3345.40     3263.46     40.02 o 
   8   1   6     2086.57     2038.03     29.87 o 
   9   1   6     1032.19     1053.63     17.50 o 
  10   1   6     1022.57     1005.88     17.29 o 
  11   1   6      449.13      460.19     14.39 o 
  12   1   6      329.23      345.00     13.46 o 
  13   1   6      298.20      256.93     18.90 o 
 -16   2   6      337.06      343.51     17.51 o 
 -15   2   6      349.42      349.92     28.83 o 
 -14   2   6      505.12      483.63     19.44 o 
 -13   2   6     1075.80     1030.88     40.54 o 
 -12   2   6      644.62      591.07     13.54 o 
 -11   2   6      289.04      295.70      9.65 o 
 -10   2   6      639.18      612.19     26.69 o 
  -9   2   6     2438.55     2480.84     37.65 o 
  -8   2   6     1485.92     1426.33     22.82 o 
  -7   2   6       98.61       97.63      3.96 o 
  -6   2   6      187.32      183.28      7.26 o 
  -5   2   6     1016.80     1027.12     25.23 o 
  -4   2   6     3285.73     3310.07     82.75 o 
  -3   2   6     1336.49     1337.78     25.45 o 
  -2   2   6      587.92      681.84     13.78 o 
  -1   2   6      151.49      156.37      4.94 o 
   0   2   6      343.96      349.98      7.11 o 
   1   2   6     1294.26     1411.16     20.90 o 
   2   2   6     1634.69     1669.76     24.48 o 
   3   2   6      145.11      149.79      5.24 o 
   4   2   6       20.86       26.25      5.27 o 
   5   2   6      216.84      205.73      4.47 o 
   6   2   6      108.23      121.22      4.29 o 
   7   2   6      861.42      889.58     13.02 o 
   8   2   6       68.08       77.09      4.60 o 
   9   2   6      679.15      688.03     11.62 o 
  10   2   6       23.20       38.51      7.37 o 
  11   2   6      551.12      494.58     14.68 o 
  12   2   6      419.30      399.24     14.41 o 
  13   2   6      209.24      210.78     16.84 o 
 -15   3   6       50.98       64.81     16.62 o 
 -14   3   6      147.19      142.28     10.87 o 
 -13   3   6      177.44      184.90      8.95 o 
 -12   3   6      750.33      697.08     15.22 o 
 -11   3   6      849.98      796.36     24.93 o 
 -10   3   6       91.42      132.16     13.91 o 
  -9   3   6      722.02      721.61     14.02 o 
  -8   3   6     2080.18     1965.96     57.99 o 
  -7   3   6     2158.61     2048.41     37.64 o 
  -6   3   6     1804.19     1810.55     33.49 o 
  -5   3   6     1149.30     1083.10     16.80 o 
  -4   3   6     2154.79     1967.99     28.56 o 
  -3   3   6     3236.75     3121.50     44.11 o 
  -2   3   6     3431.84     3268.91     46.13 o 
  -1   3   6     5003.93     5004.14     69.64 o 
   0   3   6     3689.14     3652.88     51.37 o 
   1   3   6     3813.99     3670.74     51.65 o 
   2   3   6     3601.04     3535.81     49.86 o 
   3   3   6     1698.60     1554.86     23.26 o 
   4   3   6     2255.44     2203.76     27.64 o 
   5   3   6     2348.21     2324.33     29.17 o 
   6   3   6     3141.97     3020.86     32.47 o 
   7   3   6      977.52      994.65     12.50 o 
   8   3   6      541.37      534.44      9.82 o 
   9   3   6     1307.26     1398.76     19.52 o 
  10   3   6      656.46      621.87     13.78 o 
  11   3   6      532.13      531.24     13.41 o 
  12   3   6      448.34      436.79     15.10 o 
 -14   4   6      101.67      117.12     14.47 o 
 -13   4   6      268.70      293.58     28.34 o 
 -12   4   6      183.26      203.93      9.15 o 
 -11   4   6     1139.62     1075.55     35.44 o 
 -10   4   6      525.78      446.62     12.87 o 
  -9   4   6      193.82      202.32      8.50 o 
  -8   4   6      828.24      754.38     14.36 o 
  -7   4   6      835.44      797.58     14.48 o 
  -6   4   6     1397.35     1373.63     22.05 o 
  -5   4   6      222.97      226.00      6.96 o 
  -4   4   6      196.54      214.64      7.48 o 
  -3   4   6      250.16      260.57      5.72 o 
  -2   4   6      479.60      476.12     10.64 o 
  -1   4   6      153.18      161.70      5.71 o 
   0   4   6      108.85      118.84      4.88 o 
   1   4   6        0.59       14.03      8.71 o 
   2   4   6       66.33       69.60      6.64 o 
   3   4   6      102.45      108.91      7.22 o 
   4   4   6       14.02       11.85      3.35 o 
   5   4   6      306.55      303.93      8.03 o 
   6   4   6      200.81      194.60      5.84 o 
   7   4   6       74.75       78.63      4.12 o 
   8   4   6      201.42      197.63      6.92 o 
   9   4   6      627.04      611.20     17.96 o 
  10   4   6       79.25       88.49      7.68 o 
  11   4   6      313.18      310.66     11.25 o 
  12   4   6       76.92       91.02      8.51 o 
 -13   5   6       68.83       82.05     10.42 o 
 -12   5   6       72.64       88.75      8.49 o 
 -11   5   6      343.16      317.44     10.89 o 
 -10   5   6      621.83      577.14     13.41 o 
  -9   5   6      922.61      850.31     31.54 o 
  -8   5   6      241.20      251.47      8.68 o 
  -7   5   6      150.85      147.99      6.95 o 
  -6   5   6      516.66      512.22     11.50 o 
  -5   5   6     1818.90     1763.59     27.37 o 
  -4   5   6      630.31      607.29     18.19 o 
  -3   5   6     1080.50     1080.10     21.73 o 
  -2   5   6     1952.60     1864.99     27.64 o 
  -1   5   6     1292.04     1240.63     20.51 o 
   0   5   6     2184.54     2186.53     32.10 o 
   1   5   6     1329.86     1269.44     19.87 o 
   2   5   6     1769.26     1758.99     26.56 o 
   3   5   6     1378.86     1349.83     18.20 o 
   4   5   6     1502.36     1495.19     24.64 o 
   5   5   6      408.02      410.32      8.22 o 
   6   5   6      385.37      414.20      8.42 o 
   7   5   6      421.58      447.38     11.00 o 
   8   5   6     1096.84     1047.31     15.88 o 
   9   5   6      460.30      463.69     12.31 o 
  10   5   6      132.78      141.68      8.91 o 
  11   5   6      585.32      588.92     14.97 o 
 -12   6   6       66.09       83.76      8.37 o 
 -11   6   6      127.73      143.07      8.33 o 
 -10   6   6      161.22      181.52      9.16 o 
  -9   6   6      357.18      359.73     11.27 o 
  -8   6   6      356.86      350.26     10.95 o 
  -7   6   6       93.53       97.92      6.63 o 
  -6   6   6       37.97       47.37      5.82 o 
  -5   6   6      344.17      346.90     11.77 o 
  -4   6   6      194.68      188.59     15.64 o 
  -3   6   6        5.55       10.90     12.47 o 
  -2   6   6        0.93        3.95      5.23 o 
  -1   6   6        0.57       -1.92      4.85 o 
   0   6   6       85.97       86.77      5.21 o 
   1   6   6       29.95       28.43      4.66 o 
   2   6   6        1.17        8.04      3.91 o 
   3   6   6       64.67       66.81      4.52 o 
   4   6   6       36.47       38.30      5.42 o 
   5   6   6       21.01       14.10      5.46 o 
   6   6   6       27.11       27.39      6.01 o 
   7   6   6      197.17      195.66      8.17 o 
   8   6   6      107.19      119.97      6.78 o 
   9   6   6       60.68       70.12      7.25 o 
 -10   7   6       93.21       91.30      8.70 o 
  -9   7   6       44.26       43.82      7.87 o 
  -8   7   6      120.96      138.65      9.88 o 
  -7   7   6      678.34      632.52     17.03 o 
  -6   7   6       78.54       86.06      9.82 o 
  -5   7   6      200.66      216.00     11.06 o 
  -4   7   6      298.02      297.90     11.61 o 
  -3   7   6      655.21      651.87     16.01 o 
  -2   7   6      349.44      357.31     13.62 o 
  -1   7   6      122.03      131.33      7.67 o 
   0   7   6      957.87     1037.90     21.83 o 
   1   7   6      257.04      261.74     10.66 o 
   2   7   6      553.22      567.03     15.35 o 
   3   7   6      334.31      329.50     14.44 o 
   4   7   6      257.67      262.31     11.33 o 
   5   7   6      196.46      235.58     31.59 o 
   6   7   6      601.02      598.74     16.67 o 
   7   7   6      131.24      165.32      8.54 o 
  -7   8   6       90.69      106.36     10.15 o 
  -6   8   6       27.47       26.44      8.36 o 
  -5   8   6        8.85       11.71      8.43 o 
  -4   8   6       39.87       33.36      8.40 o 
  -3   8   6       77.23       81.85      8.45 o 
  -2   8   6       36.18       24.02      6.77 o 
  -1   8   6        2.80       -3.32      6.49 o 
   0   8   6        4.92        5.91      5.65 o 
   1   8   6       68.54       78.05     12.04 o 
   2   8   6        0.60        2.55      7.66 o 
   3   8   6        7.73        3.25      8.40 o 
   4   8   6        6.68        1.24      8.10 o 
 -15   1   7        0.79       -5.28     10.97 o 
 -14   1   7      171.44      161.92     12.95 o 
 -13   1   7       84.55       58.75     10.64 o 
 -12   1   7      111.90      108.70      9.04 o 
 -11   1   7        1.41       -7.20      8.72 o 
 -10   1   7       67.05       77.97      5.52 o 
  -9   1   7       39.47       46.83      5.26 o 
  -8   1   7      305.25      304.79      6.90 o 
  -7   1   7       40.85       49.13      6.23 o 
  -6   1   7        3.75        8.25      2.75 o 
  -5   1   7       64.16       66.70      3.14 o 
  -4   1   7      373.87      351.44      6.72 o 
  -3   1   7      130.37      146.64      4.32 o 
  -2   1   7       15.68       22.75      2.26 o 
  -1   1   7        0.31        2.26      2.04 o 
   0   1   7       14.23       17.47      1.97 o 
   1   1   7       62.03       72.76      3.48 o 
   2   1   7        1.66        3.00      2.75 o 
   3   1   7       19.05       19.55      3.20 o 
   4   1   7        0.06       -2.86      2.54 o 
   5   1   7      637.29      599.93     10.99 o 
   6   1   7       13.39       16.15      5.36 o 
   7   1   7      900.08      889.21     17.90 o 
   8   1   7       28.63       28.09      4.83 o 
   9   1   7        9.70        7.04      5.06 o 
  10   1   7       20.86       22.48     10.27 o 
  11   1   7       26.24       34.09      8.30 o 
  12   1   7       11.00       14.20     17.03 o 
 -15   2   7       10.30       15.99     10.75 o 
 -14   2   7       35.77       22.85     11.44 o 
 -13   2   7        0.44        2.87      6.96 o 
 -12   2   7        6.05       10.63      6.35 o 
 -11   2   7       24.32       25.16      5.60 o 
 -10   2   7      385.03      386.72     10.64 o 
  -9   2   7       13.52       14.98      4.96 o 
  -8   2   7        0.68       -3.25      4.21 o 
  -7   2   7      125.72      130.16      6.67 o 
  -6   2   7      151.00      151.00      5.14 o 
  -5   2   7        1.25        2.50      2.70 o 
  -4   2   7        2.25        4.83      2.51 o 
  -3   2   7       31.48       42.83      4.52 o 
  -2   2   7      240.99      261.54      6.73 o 
  -1   2   7        1.03        0.23      2.76 o 
   0   2   7        2.41       -1.25      2.82 o 
   1   2   7      266.29      306.07      8.50 o 
   2   2   7      494.54      454.93      8.69 o 
   3   2   7      134.35      122.76      5.14 o 
   4   2   7      120.20      107.45      3.99 o 
   5   2   7      147.58      141.01      5.81 o 
   6   2   7      461.97      456.85      7.26 o 
   7   2   7        8.49       12.24      3.99 o 
   8   2   7      181.51      170.55     13.20 o 
   9   2   7        3.17        2.54      5.54 o 
  10   2   7       48.61       46.65     10.43 o 
  11   2   7       77.11       84.76      7.04 o 
  12   2   7        7.68       15.69     13.35 o 
 -15   3   7        0.28      -11.30      8.02 o 
 -14   3   7       12.20       12.35      8.37 o 
 -13   3   7       28.41       28.19      7.51 o 
 -12   3   7       68.22       77.99      7.05 o 
 -11   3   7      117.42       89.20      7.04 o 
 -10   3   7      118.96       93.17      6.75 o 
  -9   3   7       14.21       11.53      5.03 o 
  -8   3   7       51.62       45.97      5.13 o 
  -7   3   7       68.92       76.15      5.30 o 
  -6   3   7      125.24      113.17      5.23 o 
  -5   3   7       34.46       35.97      6.51 o 
  -4   3   7      387.39      365.98     11.90 o 
  -3   3   7       96.29       83.70      4.10 o 
  -2   3   7      409.96      416.95      8.47 o 
  -1   3   7       31.98       33.33      3.47 o 
   0   3   7       70.05       71.75      3.93 o 
   1   3   7       10.22       10.29      4.43 o 
   2   3   7       25.53       24.63      3.57 o 
   3   3   7      317.55      304.94      7.52 o 
   4   3   7        0.34       -0.42      3.39 o 
   5   3   7       78.21       82.07      4.17 o 
   6   3   7       51.55       56.86      4.95 o 
   7   3   7        2.20        4.71      3.56 o 
   8   3   7       23.11       27.43      5.58 o 
   9   3   7      600.33      583.45     12.54 o 
  10   3   7       20.54        8.44     14.41 o 
  11   3   7       14.85        0.78      8.21 o 
 -14   4   7        0.02        0.74      7.77 o 
 -13   4   7       38.94       57.43      7.80 o 
 -12   4   7       44.32       59.61      7.55 o 
 -11   4   7        9.54        3.26      5.98 o 
 -10   4   7        0.01        8.72      6.08 o 
  -9   4   7       16.30        7.99      5.45 o 
  -8   4   7       25.80       32.82      8.76 o 
  -7   4   7      153.85      142.83      6.15 o 
  -6   4   7        2.92        0.58      4.55 o 
  -5   4   7      131.00      124.72     13.61 o 
  -4   4   7       63.33       60.64      6.65 o 
  -3   4   7      131.09      138.38      5.51 o 
  -2   4   7       12.78        7.92      3.70 o 
  -1   4   7      214.37      211.09      7.12 o 
   0   4   7      396.89      410.61      8.80 o 
   1   4   7       30.62       30.86      4.02 o 
   2   4   7       78.79       77.13      4.75 o 
   3   4   7      267.72      264.89     10.15 o 
   4   4   7       12.30       11.99      3.52 o 
   5   4   7       91.96      100.15      4.65 o 
   6   4   7       85.94       83.84      4.94 o 
   7   4   7       22.05       26.42      3.79 o 
   8   4   7       27.97       19.45      4.97 o 
   9   4   7       26.73       12.04      6.54 o 
  10   4   7       42.88       53.21      7.51 o 
  11   4   7        5.41        8.59      8.85 o 
 -13   5   7        7.53        3.27      7.76 o 
 -12   5   7        5.17        8.97      8.81 o 
 -11   5   7        0.08       -1.85      6.67 o 
 -10   5   7        0.73       -1.92      7.20 o 
  -9   5   7      161.89      148.13      7.23 o 
  -8   5   7       44.51       45.32      5.71 o 
  -7   5   7        6.69        1.85      5.54 o 
  -6   5   7        9.58        9.14      7.30 o 
  -5   5   7       31.43       30.40      5.83 o 
  -4   5   7        8.37        7.91     10.33 o 
  -3   5   7      113.42      100.92      9.56 o 
  -2   5   7      363.29      378.57      8.77 o 
  -1   5   7      179.56      158.27      6.20 o 
   0   5   7        1.59        5.08      4.27 o 
   1   5   7        0.24       -2.14      4.13 o 
   2   5   7       36.27       29.29      4.75 o 
   3   5   7       19.14       19.40      4.08 o 
   4   5   7       36.39       41.98      4.55 o 
   5   5   7       10.47       12.18      4.56 o 
   6   5   7        0.78       -5.23      5.34 o 
   7   5   7       90.30       94.16      5.47 o 
   8   5   7        1.99       -0.05      5.38 o 
   9   5   7        4.52       11.63      7.17 o 
  10   5   7       16.15       20.28      7.88 o 
 -11   6   7        0.22        5.69      7.70 o 
 -10   6   7        0.12        2.98      6.79 o 
  -9   6   7        6.82       10.27      7.78 o 
  -8   6   7       15.47        7.03      7.77 o 
  -7   6   7       13.16       11.70      6.54 o 
  -6   6   7      104.56      110.16      7.68 o 
  -5   6   7       41.31       46.31      9.19 o 
  -4   6   7       26.70       26.73      6.85 o 
  -3   6   7       40.30       41.34      6.59 o 
  -2   6   7      104.16      122.89      7.69 o 
  -1   6   7      135.92      149.32      8.00 o 
   0   6   7       24.65       24.50      7.84 o 
   1   6   7      134.48      140.20      6.26 o 
   2   6   7        0.69       -3.05      4.94 o 
   3   6   7       42.97       39.24      4.63 o 
   4   6   7       40.83       43.91      6.07 o 
   5   6   7       37.13       40.62      6.28 o 
   6   6   7       12.50        4.97      6.54 o 
   7   6   7      129.08      136.20      6.76 o 
   8   6   7       27.42       33.08      6.08 o 
  -9   7   7       27.76       27.90     18.15 o 
  -8   7   7       22.46       19.84      8.44 o 
  -7   7   7       43.03       47.57      8.32 o 
  -6   7   7        0.62       14.02      7.52 o 
  -5   7   7        2.81        3.03      7.01 o 
  -4   7   7        0.95        8.69      7.42 o 
  -3   7   7        0.19        2.02      7.67 o 
  -2   7   7       71.03       73.03      7.84 o 
  -1   7   7       61.25       53.74      7.60 o 
   0   7   7      106.00      122.44      8.35 o 
   1   7   7        6.08       -4.62     13.47 o 
   2   7   7        0.12       -2.54      4.62 o 
   3   7   7       38.81       38.72      6.33 o 
   4   7   7       34.87       48.41      6.72 o 
   5   7   7       36.88       38.23      7.13 o 
   6   7   7       18.63        9.20      6.84 o 
  -6   8   7        1.52        3.64      8.37 o 
  -5   8   7       30.72       33.65      9.02 o 
  -4   8   7       12.38       13.33      8.50 o 
  -3   8   7        7.03        6.14      8.84 o 
  -2   8   7        0.10       -4.69      7.13 o 
  -1   8   7        7.06       -2.45      7.78 o 
   0   8   7       10.21       15.00      7.82 o 
   1   8   7       32.47       26.28      8.70 o 
   2   8   7        8.65       10.34      8.59 o 
 -15   0   8      230.93      230.70     19.18 o 
 -14   0   8      458.21      425.89     25.35 o 
 -13   0   8     1256.52     1144.47     39.33 o 
 -12   0   8      206.41      199.83     16.95 o 
 -11   0   8      144.91      147.02     14.21 o 
 -10   0   8      658.97      687.10     22.27 o 
  -9   0   8     3828.59     4000.54     71.00 o 
  -8   0   8     4923.60     5112.95     89.17 o 
  -7   0   8     2554.27     2552.48     58.70 o 
  -6   0   8     1586.06     1555.01     29.14 o 
  -5   0   8      386.82      397.43     10.30 o 
  -4   0   8     3375.41     3400.41     59.52 o 
  -3   0   8     1535.95     1533.29     41.79 o 
  -2   0   8     1836.39     1815.62     42.48 o 
  -1   0   8      721.61      612.18     12.90 o 
   0   0   8      779.72      816.14     15.97 o 
   1   0   8      763.65      795.45     23.26 o 
   2   0   8       81.34       55.87      7.13 o 
   3   0   8     1458.22     1395.84     36.74 o 
   4   0   8     2263.48     2208.19     40.89 o 
   5   0   8     1365.20     1330.43     35.92 o 
   6   0   8       96.89       96.90      9.64 o 
   7   0   8      172.76      151.08     12.10 o 
   8   0   8        3.51        7.08      8.96 o 
   9   0   8       98.74       95.53     11.13 o 
  10   0   8        3.16        6.22     10.27 o 
  11   0   8       13.76       -1.43     11.13 o 
 -15   1   8       59.66       61.41     12.13 o 
 -14   1   8        3.43       -6.05      9.33 o 
 -13   1   8       68.07       45.10     10.73 o 
 -12   1   8      103.62       99.11      7.90 o 
 -11   1   8       25.65       29.07      6.06 o 
 -10   1   8      500.57      516.70     13.22 o 
  -9   1   8       83.04       93.64     10.86 o 
  -8   1   8      342.39      353.60      8.70 o 
  -7   1   8     1192.45     1220.13     17.04 o 
  -6   1   8      129.01      129.76      8.65 o 
  -5   1   8     1268.35     1252.84     17.79 o 
  -4   1   8      228.17      227.78      6.78 o 
  -3   1   8     1605.01     1549.10     21.46 o 
  -2   1   8      780.68      748.09     12.78 o 
  -1   1   8     3129.16     3082.40     43.73 o 
   0   1   8     1776.82     1650.35     24.41 o 
   1   1   8     2900.06     2926.77     41.74 o 
   2   1   8     2811.39     2639.69     37.89 o 
   3   1   8     1970.72     1905.68     34.24 o 
   4   1   8     3675.81     3508.06     48.75 o 
   5   1   8      246.33      229.08      6.99 o 
   6   1   8     3111.77     3028.79     42.81 o 
   7   1   8      221.72      222.20      7.92 o 
   8   1   8     1015.08      993.59     21.04 o 
   9   1   8     1182.34     1191.74     51.41 o 
  10   1   8      705.57      708.08     17.93 o 
  11   1   8      837.87      868.84     52.75 o 
 -15   2   8      441.50      438.43     26.92 o 
 -14   2   8      188.86      172.39      9.46 o 
 -13   2   8      212.34      220.53     10.04 o 
 -12   2   8      591.66      598.63     33.41 o 
 -11   2   8     2126.44     2081.65     33.33 o 
 -10   2   8     1512.81     1528.06     25.40 o 
  -9   2   8      396.79      396.99     16.71 o 
  -8   2   8      832.67      823.54     15.33 o 
  -7   2   8     1396.36     1409.72     32.52 o 
  -6   2   8     3231.54     3392.72     76.90 o 
  -5   2   8     2501.19     2571.73     53.88 o 
  -4   2   8     1497.83     1494.14     21.35 o 
  -3   2   8      242.55      212.98      6.31 o 
  -2   2   8     1789.25     1810.94     38.34 o 
  -1   2   8     1065.36     1036.27     16.42 o 
   0   2   8      606.06      568.35     10.40 o 
   1   2   8     1331.06     1268.84     19.65 o 
   2   2   8     1184.84     1157.93     18.28 o 
   3   2   8      894.33      917.76     15.26 o 
   4   2   8       67.87       70.31      6.89 o 
   5   2   8      572.84      531.23     10.62 o 
   6   2   8      178.80      164.94      6.67 o 
   7   2   8       89.70       92.57      6.09 o 
   8   2   8       17.81       19.29      5.45 o 
   9   2   8        1.65       -0.88      5.87 o 
  10   2   8        0.25       13.74     12.87 o 
  11   2   8       38.33       63.36      9.67 o 
 -14   3   8        0.21        1.62      8.46 o 
 -13   3   8        9.96        5.96      7.63 o 
 -12   3   8       53.77       64.26      7.12 o 
 -11   3   8       63.57       48.32      6.63 o 
 -10   3   8       21.79       19.80      6.13 o 
  -9   3   8      116.98      124.97      6.35 o 
  -8   3   8       25.98       32.67      9.90 o 
  -7   3   8       58.05       63.76      7.50 o 
  -6   3   8     1216.40     1148.42     24.82 o 
  -5   3   8     1770.75     1684.48     25.50 o 
  -4   3   8       10.13       12.04      4.03 o 
  -3   3   8     2010.65     1976.37     29.26 o 
  -2   3   8      510.59      488.24     11.59 o 
  -1   3   8     1278.80     1244.11     19.45 o 
   0   3   8     1079.28      973.03     15.96 o 
   1   3   8     1507.72     1485.40     22.80 o 
   2   3   8     1598.24     1536.20     23.52 o 
   3   3   8      246.13      239.34      7.41 o 
   4   3   8     1955.43     1890.67     24.41 o 
   5   3   8     1007.84      985.69     14.42 o 
   6   3   8     1330.62     1318.90     15.82 o 
   7   3   8     1225.31     1219.57     20.18 o 
   8   3   8     1589.75     1559.11     24.62 o 
   9   3   8      189.41      218.86      9.15 o 
  10   3   8      357.41      326.13     19.21 o 
 -13   4   8      717.95      710.27     16.75 o 
 -12   4   8      724.33      674.80     19.24 o 
 -11   4   8      226.38      221.56      9.71 o 
 -10   4   8      547.85      528.68     12.90 o 
  -9   4   8      558.00      547.44     12.81 o 
  -8   4   8      823.59      799.92     21.29 o 
  -7   4   8      236.52      270.55     27.06 o 
  -6   4   8      483.64      456.21     24.36 o 
  -5   4   8      491.28      491.62     12.93 o 
  -4   4   8     1455.48     1427.75     27.66 o 
  -3   4   8     1912.19     1902.77     28.53 o 
  -2   4   8      579.85      575.92     11.25 o 
  -1   4   8      572.80      549.08     10.86 o 
   0   4   8     1135.06     1116.42     18.02 o 
   1   4   8      840.04      834.65     14.38 o 
   2   4   8        5.10        9.55      5.72 o 
   3   4   8      534.41      520.08     11.02 o 
   4   4   8        2.92        2.59      4.32 o 
   5   4   8       28.42       22.03      4.54 o 
   6   4   8       32.91       31.80      4.78 o 
   7   4   8        8.45        8.06      4.28 o 
   8   4   8      101.72      107.43      7.48 o 
   9   4   8       35.62       14.16     15.66 o 
  10   4   8       10.28        3.68      9.52 o 
 -12   5   8        3.06        0.32      6.99 o 
 -11   5   8        1.17        8.19      7.03 o 
 -10   5   8        0.48        5.54      6.43 o 
  -9   5   8        6.83       -1.94      7.42 o 
  -8   5   8      128.85      138.76      9.26 o 
  -7   5   8      179.36      176.08      9.44 o 
  -6   5   8      124.16      123.84      7.87 o 
  -5   5   8      140.11      138.41      7.86 o 
  -4   5   8      832.22      822.93     18.34 o 
  -3   5   8     1345.85     1382.82     27.48 o 
  -2   5   8       66.66       65.34      8.96 o 
  -1   5   8      724.55      726.05     13.49 o 
   0   5   8      241.04      238.52      8.95 o 
   1   5   8       76.96       88.65      5.76 o 
   2   5   8      573.38      576.18     11.96 o 
   3   5   8      647.66      614.67     16.00 o 
   4   5   8      560.76      586.01     10.50 o 
   5   5   8      663.78      649.49     19.29 o 
   6   5   8      782.08      809.25     17.12 o 
   7   5   8      372.02      363.94      9.05 o 
   8   5   8      463.38      463.48     10.21 o 
 -10   6   8      291.63      261.36     13.83 o 
  -9   6   8      158.41      163.50     10.59 o 
  -8   6   8      246.73      249.86     12.57 o 
  -7   6   8      143.30      153.52     12.13 o 
  -6   6   8      535.29      521.01     14.93 o 
  -5   6   8       57.60       87.39     23.08 o 
  -4   6   8      120.29      127.89      8.42 o 
  -3   6   8      556.12      540.75     14.42 o 
  -2   6   8      436.66      486.46     19.98 o 
  -1   6   8     1128.57     1182.84     24.50 o 
   0   6   8        9.54       15.95      5.17 o 
   1   6   8      199.32      208.38      8.17 o 
   2   6   8        2.15        5.32      5.49 o 
   3   6   8      115.33      114.68      5.85 o 
   4   6   8      106.40      115.48      5.69 o 
   5   6   8        5.33        2.25      6.50 o 
   6   6   8       17.70       31.74      6.94 o 
   7   6   8        2.83       -4.48      5.68 o 
  -8   7   8       19.79        2.88      8.11 o 
  -7   7   8        2.22       -3.22      7.50 o 
  -6   7   8       86.97       95.03      9.05 o 
  -5   7   8      111.47      117.67      9.04 o 
  -4   7   8      109.80      127.79      9.34 o 
  -3   7   8       17.76       12.65      7.67 o 
  -2   7   8      146.36      165.29      9.62 o 
  -1   7   8      275.94      257.31     11.38 o 
   0   7   8       62.99       70.75      8.12 o 
   1   7   8      279.29      290.77     11.78 o 
   2   7   8      106.17      123.80      6.03 o 
   3   7   8      196.81      192.50      8.68 o 
   4   7   8      167.81      169.16      8.46 o 
 -14   1   9        8.94        7.23     10.65 o 
 -13   1   9       16.99        2.24      9.66 o 
 -12   1   9        8.15        6.28      6.99 o 
 -11   1   9        7.91        6.71      6.50 o 
 -10   1   9      200.27      202.33      9.95 o 
  -9   1   9       40.85       43.13      5.87 o 
  -8   1   9     1299.51     1385.11     19.53 o 
  -7   1   9        0.28       -0.18      3.98 o 
  -6   1   9      374.52      362.41      7.80 o 
  -5   1   9      315.83      321.49      7.11 o 
  -4   1   9        4.03        1.91      3.55 o 
  -3   1   9      112.76      115.69      5.12 o 
  -2   1   9      143.57      128.50      5.22 o 
  -1   1   9       40.86       44.41      3.80 o 
   0   1   9       61.43       58.18      5.28 o 
   1   1   9       50.75       49.90      5.32 o 
   2   1   9       85.94       99.45     10.16 o 
   3   1   9      264.44      251.48      9.76 o 
   4   1   9        8.22        9.09      4.10 o 
   5   1   9     1204.41     1141.12     18.34 o 
   6   1   9      108.55       88.75      7.69 o 
   7   1   9      515.95      468.02     13.54 o 
   8   1   9       39.91       28.26      8.12 o 
   9   1   9       17.53       20.34      9.33 o 
  10   1   9        3.77       12.65      8.98 o 
 -14   2   9       57.26       61.40     11.49 o 
 -13   2   9       31.09       20.58     10.40 o 
 -12   2   9       34.26       36.16     10.66 o 
 -11   2   9       60.39       58.08      6.81 o 
 -10   2   9       78.38       73.32      6.30 o 
  -9   2   9      208.68      194.62      8.52 o 
  -8   2   9       11.30       12.92      5.44 o 
  -7   2   9      198.31      219.45      8.82 o 
  -6   2   9       22.87       19.09      4.74 o 
  -5   2   9      678.27      673.98     17.92 o 
  -4   2   9        0.38        0.85      3.85 o 
  -3   2   9        6.86        6.33      3.89 o 
  -2   2   9        1.39       -0.79      3.64 o 
  -1   2   9       62.93       61.22      4.41 o 
   0   2   9      168.07      157.14      5.88 o 
   1   2   9       40.48       29.77      4.29 o 
   2   2   9      127.53      130.73      7.25 o 
   3   2   9      244.72      245.36     22.95 o 
   4   2   9       87.38       92.96     10.28 o 
   5   2   9       10.43        6.86      4.67 o 
   6   2   9      128.53      129.29      6.73 o 
   7   2   9      190.43      179.03      7.59 o 
   8   2   9       43.26       43.81      6.37 o 
   9   2   9        1.03       -2.85     11.61 o 
  10   2   9        1.74        1.41      8.94 o 
 -13   3   9       33.57       29.26      7.74 o 
 -12   3   9       70.34       82.90      8.28 o 
 -11   3   9       22.33        9.57      8.23 o 
 -10   3   9      203.83      219.41      9.37 o 
  -9   3   9       86.95       87.21      6.58 o 
  -8   3   9       10.21       14.22      6.88 o 
  -7   3   9       13.63        4.76      6.02 o 
  -6   3   9      202.08      190.08      9.59 o 
  -5   3   9       83.69       85.97      5.54 o 
  -4   3   9      458.75      445.04     10.01 o 
  -3   3   9        4.67        3.80      4.09 o 
  -2   3   9        6.95        5.38      4.17 o 
  -1   3   9       96.75       94.67      5.11 o 
   0   3   9      293.52      275.28      7.89 o 
   1   3   9      119.54      116.67      7.22 o 
   2   3   9        0.06       -1.22      4.41 o 
   3   3   9      702.19      692.99     12.94 o 
   4   3   9       10.05       10.92      7.42 o 
   5   3   9      118.49      109.49      6.31 o 
   6   3   9        5.34        2.65      5.06 o 
   7   3   9       53.48       61.98      7.49 o 
   8   3   9       35.86        5.88      6.33 o 
   9   3   9      164.37      168.97      8.26 o 
 -12   4   9        2.57        7.43      7.83 o 
 -11   4   9        0.42        7.95      6.84 o 
 -10   4   9       14.09       12.97     10.18 o 
  -9   4   9       36.05       42.66      8.37 o 
  -8   4   9       11.96        9.47      7.03 o 
  -7   4   9        5.71       -5.16      6.01 o 
  -6   4   9       37.22       26.43      6.47 o 
  -5   4   9      118.21      113.83      8.36 o 
  -4   4   9       56.53       42.66      6.20 o 
  -3   4   9      849.88      841.96     14.95 o 
  -2   4   9       92.66       92.38      5.46 o 
  -1   4   9       89.57       76.19      5.34 o 
   0   4   9      139.86      134.20      5.83 o 
   1   4   9       24.89       20.99      4.69 o 
   2   4   9      561.76      562.29     11.74 o 
   3   4   9       31.06       32.39      6.16 o 
   4   4   9      116.29      120.36      5.46 o 
   5   4   9        2.30       -1.41      4.53 o 
   6   4   9        1.98       -5.68      5.90 o 
   7   4   9       40.23       40.89      6.42 o 
   8   4   9       29.29       21.94     15.63 o 
 -11   5   9       35.28       37.41     10.09 o 
 -10   5   9       12.20       16.40      8.58 o 
  -9   5   9        1.66       11.93      8.01 o 
  -8   5   9        0.34       -0.58      7.35 o 
  -7   5   9       22.94       25.52      7.27 o 
  -6   5   9        8.20       -6.50      6.96 o 
  -5   5   9       12.73       17.18      9.04 o 
  -4   5   9       68.69       69.34      7.15 o 
  -3   5   9       19.89       23.87      6.45 o 
  -2   5   9      298.93      280.77     10.58 o 
  -1   5   9        9.39        8.25      4.81 o 
   0   5   9       12.70       16.79      5.40 o 
   1   5   9      131.20      133.28      6.66 o 
   2   5   9      140.25      149.94      6.63 o 
   3   5   9       46.07       43.16      5.82 o 
   4   5   9        1.91        2.87      5.02 o 
   5   5   9        0.05       -1.71      5.15 o 
   6   5   9        2.76       -4.26      5.16 o 
   7   5   9       41.32       48.01      7.02 o 
  -9   6   9        5.64       21.03      8.65 o 
  -8   6   9        1.61       -3.62      7.90 o 
  -7   6   9       53.93       62.00      8.88 o 
  -6   6   9        9.67        8.17      7.98 o 
  -5   6   9       12.18       22.91      7.33 o 
  -4   6   9        5.83       -7.02      7.62 o 
  -3   6   9        4.80        5.23      7.11 o 
  -2   6   9      212.90      189.77      9.99 o 
  -1   6   9      175.60      180.51      9.42 o 
   0   6   9      433.02      469.01     13.88 o 
   1   6   9       45.10       42.01      6.04 o 
   2   6   9       50.30       56.70      6.20 o 
   3   6   9       14.22       19.76      5.30 o 
   4   6   9       58.05       73.58      6.77 o 
   5   6   9        1.90        2.97      6.72 o 
  -6   7   9        1.66       -4.15      8.11 o 
  -5   7   9       27.77       22.85     15.32 o 
  -4   7   9       36.11       32.79      8.92 o 
  -3   7   9        5.31       16.96      7.62 o 
  -2   7   9       64.04       79.13     11.56 o 
  -1   7   9      139.03      147.77      9.67 o 
   0   7   9       46.07       36.94      8.19 o 
   1   7   9       20.94       18.68      7.79 o 
   2   7   9        4.73       16.26      6.55 o 
 -13   0  10      302.02      307.16     23.23 o 
 -12   0  10      529.70      590.27     27.52 o 
 -11   0  10     1244.77     1243.03     40.41 o 
 -10   0  10     1008.86     1062.25     23.53 o 
  -9   0  10      335.88      369.84     12.97 o 
  -8   0  10     1757.14     1854.95     35.45 o 
  -7   0  10       35.71       51.31      6.31 o 
  -6   0  10     1717.88     1749.98     33.08 o 
  -5   0  10     1767.24     1802.04     72.57 o 
  -4   0  10     2108.60     2098.30     53.38 o 
  -3   0  10     1210.93     1188.40     32.99 o 
  -2   0  10     1087.08     1068.81     30.01 o 
  -1   0  10     1975.71     1789.28     46.44 o 
   0   0  10     1286.86     1375.81     37.51 o 
   1   0  10     3699.94     3496.33     85.47 o 
   2   0  10     1241.85     1238.41     34.48 o 
   3   0  10      608.44      606.59     21.13 o 
   4   0  10      143.72      141.43     11.53 o 
   5   0  10      437.06      436.47     18.39 o 
   6   0  10      248.47      257.49     16.78 o 
   7   0  10      714.70      738.82     26.38 o 
   8   0  10      130.47      150.20     13.76 o 
   9   0  10      134.51      132.68     15.01 o 
 -13   1  10       40.35       59.80     11.59 o 
 -12   1  10       85.71      100.05      8.14 o 
 -11   1  10       94.60      111.72      7.79 o 
 -10   1  10      185.35      194.76      8.72 o 
  -9   1  10      382.12      415.50     11.49 o 
  -8   1  10       33.30       31.38      4.70 o 
  -7   1  10      854.51      878.00     13.76 o 
  -6   1  10      294.08      299.96     10.80 o 
  -5   1  10        0.37        0.95      4.44 o 
  -4   1  10        4.61        4.70      6.15 o 
  -3   1  10      301.11      285.67      9.79 o 
  -2   1  10       24.19       26.13      5.72 o 
  -1   1  10      328.62      312.92     10.07 o 
   0   1  10        5.46       -1.41      6.70 o 
   1   1  10      535.10      494.30     18.28 o 
   2   1  10       41.47       40.66      6.47 o 
   3   1  10      281.29      267.26     17.75 o 
   4   1  10      121.90      136.40      6.27 o 
   5   1  10      500.86      501.14     14.37 o 
   6   1  10      453.06      454.66     13.66 o 
   7   1  10      374.56      363.49     13.24 o 
   8   1  10      716.57      750.23     19.25 o 
   9   1  10      298.53      327.55     14.47 o 
 -13   2  10      504.01      500.62     22.72 o 
 -12   2  10      342.81      396.87     13.32 o 
 -11   2  10      252.51      256.98     10.91 o 
 -10   2  10      609.34      663.62     15.24 o 
  -9   2  10      364.91      412.66     25.69 o 
  -8   2  10     1236.50     1246.51     26.20 o 
  -7   2  10      783.53      815.26     18.69 o 
  -6   2  10     1933.08     1945.72     52.08 o 
  -5   2  10      123.11      131.92      6.24 o 
  -4   2  10     1266.27     1263.37     20.27 o 
  -3   2  10     1521.25     1457.62     22.86 o 
  -2   2  10     1761.34     1760.44     26.70 o 
  -1   2  10     1814.45     1818.42     27.67 o 
   0   2  10      817.27      832.40     18.20 o 
   1   2  10     1184.34     1110.25     22.37 o 
   2   2  10      241.97      255.84     10.92 o 
   3   2  10     1360.08     1318.14     25.97 o 
   4   2  10      782.36      786.28     14.46 o 
   5   2  10      546.58      546.13     12.04 o 
   6   2  10      148.35      147.87     12.67 o 
   7   2  10      252.41      246.01     25.80 o 
   8   2  10      214.81      235.50     23.74 o 
 -12   3  10      167.11      156.71      9.60 o 
 -11   3  10      154.43      163.32     11.09 o 
 -10   3  10       61.68       42.65      8.61 o 
  -9   3  10      262.99      287.65     12.75 o 
  -8   3  10       10.50       15.33      7.77 o 
  -7   3  10        0.27       14.26     14.46 o 
  -6   3  10       35.30       27.77      7.08 o 
  -5   3  10       92.43      100.67      5.96 o 
  -4   3  10       63.42       62.32      5.46 o 
  -3   3  10       19.82       29.98      7.16 o 
  -2   3  10       35.80       35.95      8.28 o 
  -1   3  10      388.31      374.42     12.43 o 
   0   3  10       85.44       89.28      5.48 o 
   1   3  10      152.15      154.04      6.77 o 
   2   3  10       16.96       16.91      7.06 o 
   3   3  10      881.67      844.50     24.51 o 
   4   3  10      194.58      185.78     10.45 o 
   5   3  10      238.24      239.33      8.96 o 
   6   3  10      363.20      384.89     10.97 o 
   7   3  10      104.51      131.79      7.87 o 
   8   3  10      210.89      233.26      9.67 o 
 -11   4  10      121.66      131.74     10.63 o 
 -10   4  10      333.88      343.11     13.84 o 
  -9   4  10      420.99      395.91     14.11 o 
  -8   4  10      501.97      528.99     15.76 o 
  -7   4  10      530.37      518.69     24.61 o 
  -6   4  10      908.15      916.13     20.65 o 
  -5   4  10      546.89      530.98     14.53 o 
  -4   4  10     1468.83     1448.93     28.92 o 
  -3   4  10      195.23      218.53     10.92 o 
  -2   4  10      613.30      603.03     12.44 o 
  -1   4  10      587.44      584.92     12.39 o 
   0   4  10      335.24      331.34      9.95 o 
   1   4  10      467.95      479.51     11.16 o 
   2   4  10      454.58      437.83     10.56 o 
   3   4  10      731.58      726.32     17.85 o 
   4   4  10      131.02      123.30      7.06 o 
   5   4  10      654.35      647.34     17.85 o 
   6   4  10      422.27      441.09     11.79 o 
   7   4  10      139.80      148.83      8.34 o 
 -10   5  10        3.74        7.03      9.48 o 
  -9   5  10        0.42       13.73      8.35 o 
  -8   5  10        7.35       -1.38      8.53 o 
  -7   5  10        7.57       24.82      8.11 o 
  -6   5  10        0.09        7.22      7.76 o 
  -5   5  10        0.43       12.06      7.72 o 
  -4   5  10       37.47       29.47      7.75 o 
  -3   5  10        0.33       -3.60     11.38 o 
  -2   5  10        0.56        1.84      7.08 o 
  -1   5  10       39.36       38.42      6.96 o 
   0   5  10        4.23       -3.98      5.52 o 
   1   5  10      611.07      586.91     12.81 o 
   2   5  10      140.99      152.97      7.38 o 
   3   5  10      109.10      122.65      9.28 o 
   4   5  10      195.76      199.60      7.46 o 
   5   5  10       75.12       80.45      7.62 o 
  -7   6  10      199.60      206.03     11.54 o 
  -6   6  10      295.81      333.64     13.84 o 
  -5   6  10      274.49      285.29     12.21 o 
  -4   6  10      441.42      434.70     14.38 o 
  -3   6  10      141.34      152.59      9.95 o 
  -2   6  10      245.10      259.17     12.03 o 
  -1   6  10       28.58       45.41      8.11 o 
   0   6  10      315.65      320.14     12.53 o 
   1   6  10      155.65      147.61      8.03 o 
   2   6  10      214.94      224.40     12.75 o 
   3   6  10      239.09      241.15      8.48 o 
 -12   1  11        3.86       18.48      9.68 o 
 -11   1  11        1.19        3.16      7.36 o 
 -10   1  11       14.50       17.73      8.30 o 
  -9   1  11       21.32       21.38      8.14 o 
  -8   1  11      231.27      215.36      8.75 o 
  -7   1  11       20.09       24.52      5.86 o 
  -6   1  11      160.52      152.94      7.04 o 
  -5   1  11      114.46      104.81      7.74 o 
  -4   1  11      402.31      369.93     12.19 o 
  -3   1  11        0.06       -0.85      5.58 o 
  -2   1  11      324.79      298.86     10.83 o 
  -1   1  11        9.67        6.95     10.50 o 
   0   1  11        0.38       -2.73      5.92 o 
   1   1  11      114.89      125.24      8.03 o 
   2   1  11       19.80       24.29      7.85 o 
   3   1  11       62.28       42.88     13.18 o 
   4   1  11        2.53       -6.42      7.27 o 
   5   1  11       30.44       16.96      8.36 o 
   6   1  11       23.00        9.18      8.73 o 
   7   1  11        5.78       13.15      9.73 o 
 -12   2  11        5.52       -0.40      9.91 o 
 -11   2  11        5.89        3.11      9.37 o 
 -10   2  11        0.38       -3.64      8.56 o 
  -9   2  11       74.42       76.83     20.83 o 
  -8   2  11        0.05       -4.48      7.58 o 
  -7   2  11        3.12       11.52      6.67 o 
  -6   2  11      114.17      112.85      6.84 o 
  -5   2  11       73.07       61.87      8.08 o 
  -4   2  11        2.88       -4.43      5.02 o 
  -3   2  11        3.46        8.16      6.29 o 
  -2   2  11        5.21       13.07      8.13 o 
  -1   2  11       59.52       50.46      7.39 o 
   0   2  11       25.55       24.75      6.86 o 
   1   2  11      210.27      188.69      9.20 o 
   2   2  11        0.63       -5.50      6.87 o 
   3   2  11       17.56        5.81      7.65 o 
   4   2  11       62.64       69.40      6.10 o 
   5   2  11       50.13       40.38      8.39 o 
   6   2  11       41.83       37.08      9.15 o 
   7   2  11        7.32        6.70      9.41 o 
 -11   3  11       39.51       31.45      9.30 o 
 -10   3  11      175.77      180.10     10.90 o 
  -9   3  11      151.82      145.79     10.07 o 
  -8   3  11        0.10       -0.85      7.94 o 
  -7   3  11       67.44       71.89     12.64 o 
  -6   3  11      126.55      132.93      8.86 o 
  -5   3  11        7.16        0.36      6.85 o 
  -4   3  11       45.25       51.85      6.24 o 
  -3   3  11        9.68        4.97      5.40 o 
  -2   3  11       38.36       36.02      5.64 o 
  -1   3  11       87.73       90.44      7.93 o 
   0   3  11       99.86      100.10      8.48 o 
   1   3  11       10.08        4.23      7.06 o 
   2   3  11        3.69       -5.41      7.68 o 
   3   3  11      131.71      134.64     19.52 o 
   4   3  11       63.07       54.01      6.06 o 
   5   3  11        1.05        1.65      6.36 o 
   6   3  11       28.29       31.48      6.78 o 
 -10   4  11       11.47       22.62      9.44 o 
  -9   4  11        0.07        3.49      9.22 o 
  -8   4  11       46.45       55.74      8.82 o 
  -7   4  11        0.85        0.56      9.93 o 
  -6   4  11        1.27       -7.61      7.30 o 
  -5   4  11        2.07       -4.94      6.92 o 
  -4   4  11       34.36       43.77      7.38 o 
  -3   4  11       50.75       47.31      6.49 o 
  -2   4  11        9.51        0.53      5.95 o 
  -1   4  11       34.68       31.39      6.10 o 
   0   4  11       25.66       33.61      8.16 o 
   1   4  11        2.50       -7.60      8.22 o 
   2   4  11        2.69       -2.33      9.10 o 
   3   4  11       30.40       40.70      8.73 o 
   4   4  11       40.95       57.03      6.87 o 
   5   4  11        7.03        4.71      7.52 o 
  -8   5  11       67.56       79.53      9.86 o 
  -7   5  11       12.29        3.90     12.61 o 
  -6   5  11        3.97        7.97      8.53 o 
  -5   5  11       20.63       22.44      7.80 o 
  -4   5  11        0.35        0.15      7.35 o 
  -3   5  11       37.56       44.60      7.86 o 
  -2   5  11        0.14        2.25      7.38 o 
  -1   5  11        0.18       -5.43      6.18 o 
   0   5  11        7.89        6.71      6.31 o 
   1   5  11      186.40      180.23      8.42 o 
   2   5  11       13.82        3.13      8.65 o 
   3   5  11        1.80       12.10      6.73 o 
  -9   0  12      299.34      329.49     19.98 o 
  -8   0  12        6.00       35.09     11.47 o 
  -7   0  12      622.24      608.30     23.64 o 
  -6   0  12      522.25      504.30     21.36 o 
  -5   0  12      308.83      311.52     17.36 o 
  -4   0  12      865.98      808.67     26.85 o 
  -3   0  12      562.17      535.13     21.36 o 
  -2   0  12     1298.75     1319.81     37.10 o 
  -1   0  12       30.45       48.39     11.07 o 
   0   0  12      995.52      978.47     30.05 o 
   1   0  12      457.29      462.11     19.64 o 
   2   0  12      339.46      362.06     17.81 o 
   3   0  12     1419.58     1447.73     40.93 o 
   4   0  12      278.40      242.60     16.27 o 
   5   0  12      363.18      352.12     18.95 o 
 -11   1  12      244.06      251.75     12.87 o 
 -10   1  12      156.06      167.69     12.33 o 
  -9   1  12      223.66      287.61     19.41 o 
  -8   1  12      214.38      242.20     12.55 o 
  -7   1  12      277.59      300.65     12.88 o 
  -6   1  12       11.46       12.98      6.82 o 
  -5   1  12      281.76      304.48     11.92 o 
  -4   1  12      185.20      179.05     23.00 o 
  -3   1  12      117.58      123.50      8.30 o 
  -2   1  12      345.47      315.31     12.03 o 
  -1   1  12        8.66        2.83     20.34 o 
   0   1  12       31.90       22.81      7.34 o 
   1   1  12        0.30       -1.33      7.36 o 
   2   1  12       10.75        5.90      7.52 o 
   3   1  12        0.01       -5.38      7.82 o 
   4   1  12        2.27       -7.28      8.14 o 
   5   1  12       24.84       40.17      9.04 o 
 -10   2  12       19.24       24.60      9.51 o 
  -9   2  12      454.00      440.11     16.24 o 
  -8   2  12      266.90      303.21     22.66 o 
  -7   2  12      264.11      280.06     12.46 o 
  -6   2  12      276.14      298.44     12.82 o 
  -5   2  12      319.41      314.67     30.31 o 
  -4   2  12      715.91      754.25     18.70 o 
  -3   2  12      108.13      124.82      9.14 o 
  -2   2  12      855.37      829.60     47.13 o 
  -1   2  12      413.37      408.14     14.07 o 
   0   2  12      734.40      750.60     18.40 o 
   1   2  12      484.73      538.30     21.36 o 
   2   2  12      378.98      390.69     13.66 o 
   3   2  12      414.88      451.48     15.36 o 
   4   2  12      350.33      393.13     16.50 o 
   5   2  12      398.67      413.33     14.46 o 
  -9   3  12       88.83      117.26     24.31 o 
  -8   3  12       34.30       31.12      8.77 o 
  -7   3  12      211.93      219.52     11.91 o 
  -6   3  12      339.84      324.91     13.35 o 
  -5   3  12      270.76      269.48     11.62 o 
  -4   3  12        6.84       17.63      7.73 o 
  -3   3  12       59.95       59.19      8.69 o 
  -2   3  12        1.30        0.04      7.46 o 
  -1   3  12       30.34       39.83     10.39 o 
   0   3  12      252.86      254.60     11.42 o 
   1   3  12        0.96       -1.46     11.90 o 
   2   3  12       21.95       13.05      7.89 o 
   3   3  12       31.43       37.06      8.72 o 
   4   3  12        8.61       16.90      6.75 o 
  -7   4  12      143.07      144.11     10.01 o 
  -6   4  12      279.04      289.02     13.21 o 
  -5   4  12       65.04       60.78      8.43 o 
  -4   4  12      352.57      392.61     14.31 o 
  -3   4  12      101.49       82.34     12.15 o 
  -2   4  12      360.44      378.07     23.55 o 
  -1   4  12      405.47      464.99     17.67 o 
   0   4  12      268.88      279.92     13.56 o 
   1   4  12      287.52      290.68     12.97 o 
   2   4  12      439.77      436.64     15.19 o 
  -8   1  13       64.73       91.59     14.21 o 
  -7   1  13       26.70       32.66      8.58 o 
  -6   1  13        0.67        5.99      8.04 o 
  -5   1  13        1.94        7.00      8.33 o 
  -4   1  13       89.95       75.29     12.30 o 
  -3   1  13        0.26       -4.25      7.67 o 
  -2   1  13       23.39       19.06      7.94 o 
  -1   1  13       20.22       15.97      8.13 o 
   0   1  13       26.48       18.80      7.76 o 
   1   1  13        1.72       -5.53      7.62 o 
   2   1  13       11.55        6.87     14.06 o 
  -7   2  13        0.09        5.76     12.84 o 
  -6   2  13        3.43       -3.37     10.90 o 
  -5   2  13       13.89        2.13      8.71 o 
  -4   2  13       27.10       34.10     12.41 o 
  -3   2  13       60.17       47.19      8.63 o 
  -2   2  13        8.60        7.44      7.96 o 
  -1   2  13        5.37        5.68      9.47 o 
   0   2  13        4.33        9.51      8.14 o 
   1   2  13       90.04       77.50      9.33 o 
   2   2  13        0.43       -0.07      8.09 o 
  -6   3  13        0.15       12.67     11.53 o 
  -5   3  13       43.87       56.89     13.69 o 
  -4   3  13        2.28       -8.05      8.81 o 
  -3   3  13       21.03       21.90     13.15 o 
  -2   3  13        2.51      -14.12      9.42 o 
  -1   3  13        0.19        7.10      8.55 o 
   0   3  13        0.14       -8.35      8.57 o 
                                                 
